# Supplementary material for: Widespread Distribution and Evolution of Poxviral Entry-Fusion Complex Proteins in Giant Viruses
Source: Microbiol Spectr. 2023 Mar 13;11(2):e04944-22. doi: 10.1128/spectrum.04944-22 (PMC10100723; doi:10.1128/spectrum.04944-22)
Supplement: Supplemental file 1 — Table S1. Download spectrum.04944-22-s0001.xlsx, XLSX file, 0.04 MB [file spectrum.04944-22-s0001.xlsx]

## Sheet: TableS1
Table S1. List of A16/G9/J5 and F9/L1 protein homologs identified in this study.
Protein family	Virus family/clade	Virus/taxon	Genome accession	Sequence accession	Note (reference/source/identification)
A16/G9/J5	Iridoviridae	Iridoviridae ERX943717.62.fa	ERX943717.62.fa	contig_13659_7	MAG from Moniruzzaman et al. 2020
A16/G9/J5	Iridoviridae	Iridoviridae ERX943721.61.fa	ERX943721.61.fa	contig_21_20	MAG from Moniruzzaman et al. 2020
A16/G9/J5	Marseilleviridae	Marseilleviridae SRX802077.154.fa	SRX802077.154.fa	contig_1270_10	MAG from Moniruzzaman et al. 2020
A16/G9/J5	Marseilleviridae	Marseilleviridae SRX802077.154.fa	SRX802077.154.fa	contig_32782_16	MAG from Moniruzzaman et al. 2020
A16/G9/J5	Mimiviridae	Mimiviridae ERX943715.2.fa	ERX943715.2.fa	contig_1864_7	MAG from Moniruzzaman et al. 2020
A16/G9/J5	Mimiviridae	Mimiviridae SRX802073.18.fa	SRX802073.18.fa	contig_20285_50	MAG from Moniruzzaman et al. 2020
A16/G9/J5	Ascoviridae	Ascoviruses M-3300021444-4	M-3300021444-4	M-3300021444-4_Ga0213878_10000311_4	MAG from Schulz et al. 2020
A16/G9/J5	Ascoviridae	Ascoviruses S-1097288-23	S-1097288-23	S-1097288-23_1097288_contig_156_6	MAG from Schulz et al. 2020
A16/G9/J5	Asfarviridae	Asfarviruses M-3300022916-57	M-3300022916-57	M-3300022916-57_Ga0233431_1000129_93	MAG from Schulz et al. 2020
A16/G9/J5	Asfarviridae	Asfarviruses S-3300010316-51	S-3300010316-51	S-3300010316-51_3300010316.a_Ga0136655_1000312_9	MAG from Schulz et al. 2020
A16/G9/J5	SC3	Coccolithoviruses M-3300009496-9	M-3300009496-9	M-3300009496-9_Ga0115570_10000235_2	MAG from Schulz et al. 2020
A16/G9/J5	SC3	Coccolithoviruses S-ERX556063-31	S-ERX556063-31	S-ERX556063-31_ERX556063_contig_1057_16	MAG from Schulz et al. 2020
A16/G9/J5	SC3	Coccolithoviruses S-ERX556063-31	S-ERX556063-31	S-ERX556063-31_ERX556063_contig_4841_2	MAG from Schulz et al. 2020
A16/G9/J5	Iridoviridae	Iridoviruses M-3300021373-23	M-3300021373-23	M-3300021373-23_Ga0213865_10000520_7	MAG from Schulz et al. 2020
A16/G9/J5	Iridoviridae	Iridoviruses S-ERX556045-99	S-ERX556045-99	S-ERX556045-99_ERX556045_contig_2583_4	MAG from Schulz et al. 2020
A16/G9/J5	Mimiviridae	Megamimiviruses S-1014582-52	S-1014582-52	S-1014582-52_1014582_contig_1_341	MAG from Schulz et al. 2020
A16/G9/J5	Mimiviridae	Megamimiviruses S-3300009084-161	S-3300009084-161	S-3300009084-161_3300009084.a_Ga0105046_10002275_20	MAG from Schulz et al. 2020
A16/G9/J5	SC2	MGVL13 S-1021933-23	S-1021933-23	S-1021933-23_1021933_contig_24_44	MAG from Schulz et al. 2020
A16/G9/J5	SC2	MGVL14 S-1035420-25	S-1035420-25	S-1035420-25_1035420_contig_288_4	MAG from Schulz et al. 2020
A16/G9/J5	SC2	MGVL14 S-1035420-25	S-1035420-25	S-1035420-25_1035420_contig_765_1	MAG from Schulz et al. 2020
A16/G9/J5	SC2	MGVL14 S-1035420-25	S-1035420-25	S-1035420-25_1035420_contig_765_2	MAG from Schulz et al. 2020
A16/G9/J5	SC2	MGVL16 M-3300025880-56	M-3300025880-56	M-3300025880-56_Ga0209534_10000062_125	MAG from Schulz et al. 2020
A16/G9/J5	SC2	MGVL16 M-3300025880-56	M-3300025880-56	M-3300025880-56_Ga0209534_10003502_4	MAG from Schulz et al. 2020
A16/G9/J5	SC2	MGVL16 M-3300027807-3	M-3300027807-3	M-3300027807-3_Ga0209208_10000169_34	MAG from Schulz et al. 2020
A16/G9/J5	SC2	MGVL16 S-1041349-163	S-1041349-163	S-1041349-163_1041349_contig_26_57	MAG from Schulz et al. 2020
A16/G9/J5	SC2	MGVL20 M-3300023174-207	M-3300023174-207	M-3300023174-207_Ga0214921_10009322_13	MAG from Schulz et al. 2020
A16/G9/J5	SC2	MGVL23 M-3300013131-43	M-3300013131-43	M-3300013131-43_Ga0172373_10003258_12	MAG from Schulz et al. 2020
A16/G9/J5	SC2	MGVL23 M-3300013131-43	M-3300013131-43	M-3300013131-43_Ga0172373_10003258_8	MAG from Schulz et al. 2020
A16/G9/J5	SC2	MGVL23 M-3300022752-50	M-3300022752-50	M-3300022752-50_Ga0214917_10000680_34	MAG from Schulz et al. 2020
A16/G9/J5	SC2	MGVL23 M-3300023174-104	M-3300023174-104	M-3300023174-104_Ga0214921_10000012_335	MAG from Schulz et al. 2020
A16/G9/J5	SC2	MGVL23 S-3300012000-52	S-3300012000-52	S-3300012000-52_3300012000.a_Ga0119951_1000647_16	MAG from Schulz et al. 2020
A16/G9/J5	SC3	MGVL24 S-3300000136-22	S-3300000136-22	S-3300000136-22_3300000136.a_KGI_S1_ANT02_95mDRAFT_c10006128_4	MAG from Schulz et al. 2020
A16/G9/J5	SC3	MGVL26 M-3300017989-29	M-3300017989-29	M-3300017989-29_Ga0180432_10014402_7	MAG from Schulz et al. 2020
A16/G9/J5	SC3	MGVL26 M-3300017989-29	M-3300017989-29	M-3300017989-29_Ga0180432_10014402_8	MAG from Schulz et al. 2020
A16/G9/J5	SC3	MGVL26 M-3300018080-19	M-3300018080-19	M-3300018080-19_Ga0180433_10001527_22	MAG from Schulz et al. 2020
A16/G9/J5	SC3	MGVL26 M-3300018080-19	M-3300018080-19	M-3300018080-19_Ga0180433_10001527_23	MAG from Schulz et al. 2020
A16/G9/J5	SC3	MGVL26 M-3300018080-19	M-3300018080-19	M-3300018080-19_Ga0180433_10001527_24	MAG from Schulz et al. 2020
A16/G9/J5	SC4	MGVL29 M-3300007547-5	M-3300007547-5	M-3300007547-5_Ga0102875_1001102_6	MAG from Schulz et al. 2020
A16/G9/J5	SC4	MGVL29 M-3300009059-10	M-3300009059-10	M-3300009059-10_Ga0102830_1000161_16	MAG from Schulz et al. 2020
A16/G9/J5	SC4	MGVL29 M-3300009059-8	M-3300009059-8	M-3300009059-8_Ga0102830_1003778_3	MAG from Schulz et al. 2020
A16/G9/J5	SC4	MGVL29 M-3300017788-3	M-3300017788-3	M-3300017788-3_Ga0169931_10003631_10	MAG from Schulz et al. 2020
A16/G9/J5	SC4	MGVL29 S-1041352-77	S-1041352-77	S-1041352-77_1041352_contig_16_3	MAG from Schulz et al. 2020
A16/G9/J5	SC4	MGVL29 S-1091796-13	S-1091796-13	S-1091796-13_1091796_contig_2_24	MAG from Schulz et al. 2020
A16/G9/J5	SC1	MGVL3 M-3300017989-35	M-3300017989-35	M-3300017989-35_Ga0180432_10001562_36	MAG from Schulz et al. 2020
A16/G9/J5	SC1	MGVL3 M-3300017989-35	M-3300017989-35	M-3300017989-35_Ga0180432_10023377_9	MAG from Schulz et al. 2020
A16/G9/J5	SC1	MGVL3 M-3300027793-10	M-3300027793-10	M-3300027793-10_Ga0209972_10000669_17	MAG from Schulz et al. 2020
A16/G9/J5	SC1	MGVL3 S-3300002466-141	S-3300002466-141	S-3300002466-141_3300002466.a_JGI10211J34971_10000036_71	MAG from Schulz et al. 2020
A16/G9/J5	SC1	MGVL3 S-3300002466-141	S-3300002466-141	S-3300002466-141_3300002466.a_JGI10211J34971_10000176_67	MAG from Schulz et al. 2020
A16/G9/J5	SC1	MGVL3 S-3300002466-141	S-3300002466-141	S-3300002466-141_3300002466.a_JGI10211J34971_10001458_17	MAG from Schulz et al. 2020
A16/G9/J5	SC7	MGVL32 M-3300014204-73	M-3300014204-73	M-3300014204-73_Ga0172381_10000162_61	MAG from Schulz et al. 2020
A16/G9/J5	SC1	MGVL4 S-3300009702-144	S-3300009702-144	S-3300009702-144_3300009702.a_Ga0114931_10000019_2	MAG from Schulz et al. 2020
A16/G9/J5	SC1	MGVL5 S-1035124-107	S-1035124-107	S-1035124-107_1035124_contig_80_31	MAG from Schulz et al. 2020
A16/G9/J5	SC9	MGVL54 S-3300010354-249	S-3300010354-249	S-3300010354-249_3300010354.a_Ga0129333_10007124_3	MAG from Schulz et al. 2020
A16/G9/J5	SC9	MGVL57 M-3300009432-20	M-3300009432-20	M-3300009432-20_Ga0115005_10009191_9	MAG from Schulz et al. 2020
A16/G9/J5	SC1	MGVL6 M-3300010397-1	M-3300010397-1	M-3300010397-1_Ga0134124_10001303_12	MAG from Schulz et al. 2020
A16/G9/J5	SC10	MGVL63 M-3300009161-52	M-3300009161-52	M-3300009161-52_Ga0114966_10001634_15	MAG from Schulz et al. 2020
A16/G9/J5	SC1	MGVSL1 M-3300024336-7	M-3300024336-7	M-3300024336-7_Ga0233447_1000415_49	MAG from Schulz et al. 2020
A16/G9/J5	Pithoviridae	Solumviruses M-3300007072-7	M-3300007072-7	M-3300007072-7_Ga0073932_1004850_12	MAG from Schulz et al. 2020
A16/G9/J5	Pithoviridae	Solumviruses M-3300007072-7	M-3300007072-7	M-3300007072-7_Ga0073932_1004850_9	MAG from Schulz et al. 2020
A16/G9/J5	Pithoviridae	Solumviruses M-3300017971-41	M-3300017971-41	M-3300017971-41_Ga0180438_10002252_16	MAG from Schulz et al. 2020
A16/G9/J5	Pithoviridae	Solumviruses S-1096103-95	S-1096103-95	S-1096103-95_1096103_contig_1382_17	MAG from Schulz et al. 2020
A16/G9/J5	Pithoviridae	Solumviruses S-3300009702-216	S-3300009702-216	S-3300009702-216_3300009702.a_Ga0114931_10017064_3	MAG from Schulz et al. 2020
A16/G9/J5	Ascoviridae	Spodoptera frugiperda ascovirus 1a	NC_008361.1	YP_762409.1	Orthogroup (Sun and Ku 2021) 120
A16/G9/J5	Ascoviridae	Trichoplusia ni ascovirus 2c	NC_008518.1	YP_803352.1	Orthogroup (Sun and Ku 2021) 120
A16/G9/J5	Ascoviridae	Heliothis virescens ascovirus 3f	KJ755191.1	AJP09030.1	Orthogroup (Sun and Ku 2021) 120
A16/G9/J5	Ascoviridae	Heliothis virescens ascovirus 3g	JX491653.1	AFV50323.1	Orthogroup (Sun and Ku 2021) 120
A16/G9/J5	Ascoviridae	Heliothis virescens ascovirus 3h	KU170628.1	AYD68186.1	Orthogroup (Sun and Ku 2021) 120
A16/G9/J5	Ascoviridae	Heliothis virescens ascovirus 3j	LC332918.1	BBB16536.1	Orthogroup (Sun and Ku 2021) 120
A16/G9/J5	Ascoviridae	Diadromus pulchellus ascovirus 4a	NC_011335.1	YP_009640053.1	Orthogroup (Sun and Ku 2021) 120
A16/G9/J5	Ascoviridae	Dasineura jujubifolia toursvirus 2a	MK867691.1	QIH04874.1	BLASTP againt nr
A16/G9/J5	Ascoviridae	Diabrotica toursvirus 3a	OM891057.1	UOX61073.1	BLASTP againt nr
A16/G9/J5	Asfarviridae	African swine fever virus	NC_001659.2	NP_042822.1	Orthogroup (Sun and Ku 2021) 5787
A16/G9/J5	Asfarviridae	Abalone asfarvirus	LC506465.1	BBO54072.1	Orthogroup (Sun and Ku 2021) 5787
A16/G9/J5	Asfarviridae	Kaumoebavirus	NC_034249.1	YP_009352460.1	Orthogroup (Sun and Ku 2021) 58
A16/G9/J5	Asfarviridae	Pacmanvirus A23	NC_034383.1	YP_009361353.1	Orthogroup (Sun and Ku 2021) 58
A16/G9/J5	Asfarviridae	Pacmanvirus A23	NC_034383.1	YP_009361420.1	Orthogroup (Sun and Ku 2021) 58
A16/G9/J5	Asfarviridae	Kaumoebavirus	MT334784.1	QQV29288.1	BLASTP againt nr
A16/G9/J5	Asfarviridae	Pacmanvirus S19	MZ440852.1	QYB17367.1	BLASTP againt nr
A16/G9/J5	Asfarviridae	Pacmanvirus S19	MZ440852.1	QYB17434.1	BLASTP againt nr
A16/G9/J5	Iridoviridae	Infectious spleen and kidney necrosis virus	KT781098.1	AMM04534.1	BLASTP againt nr
A16/G9/J5	Iridoviridae	giant sea perch iridovirus - K1	KT804738.1	AMM72793.1	BLASTP againt nr
A16/G9/J5	Iridoviridae	Pike-perch iridovirus	KX574341.1	ANZ56920.1	BLASTP againt nr
A16/G9/J5	Iridoviridae	Rana catesbeiana virus	KX397571.1	API65306.1	BLASTP againt nr
A16/G9/J5	Iridoviridae	Pelophylax esculentus virus	MF538627.1	ASQ42763.1	BLASTP againt nr
A16/G9/J5	Iridoviridae	Rana esculenta virus	MF538628.1	ASQ42862.1	BLASTP againt nr
A16/G9/J5	Iridoviridae	Largemouth bass virus	KY825783.1	AVJ54677.1	BLASTP againt nr
A16/G9/J5	Iridoviridae	Rana nigromaculata ranavirus	MG791866.1	AVM86176.1	BLASTP againt nr
A16/G9/J5	Iridoviridae	South American cichlid iridovirus	MG570131.1	AVR29737.1	BLASTP againt nr
A16/G9/J5	Iridoviridae	Terrapene carolina carolina ranavirus	MG953518.1	AWU46762.1	BLASTP againt nr
A16/G9/J5	Iridoviridae	Zoo ranavirus	MK227779.1	AZM32569.1	BLASTP againt nr
A16/G9/J5	Iridoviridae	Pompano iridovirus	MK098185.1	AZQ20837.1	BLASTP againt nr
A16/G9/J5	Iridoviridae	Lumpfish ranavirus	MH665358.1	AZY88405.1	BLASTP againt nr
A16/G9/J5	Iridoviridae	Lymphocystis disease virus - isolate China	NC_005902.1	YP_073546.1	Orthogroup (Sun and Ku 2021) 120
A16/G9/J5	Iridoviridae	Lymphocystis disease virus 1	NC_001824.1	NP_078745.1	Orthogroup (Sun and Ku 2021) 120
A16/G9/J5	Iridoviridae	Lymphocystis disease virus Sa	NC_033423.1	YP_009342142.1	Orthogroup (Sun and Ku 2021) 120
A16/G9/J5	Iridoviridae	Rock bream iridovirus	AY532606.1	AAT71900.1	Orthogroup (Sun and Ku 2021) 120
A16/G9/J5	Iridoviridae	Scale drop disease virus	NC_027778.1	YP_009163791.1	Orthogroup (Sun and Ku 2021) 120
A16/G9/J5	Iridoviridae	Turbot reddish body iridovirus	GQ273492.1	ADE34427.1	Orthogroup (Sun and Ku 2021) 120
A16/G9/J5	Iridoviridae	Ambystoma tigrinum stebbensi virus	AY150217.1	AAP33178.1	Orthogroup (Sun and Ku 2021) 120
A16/G9/J5	Iridoviridae	Ambystoma tigrinum virus	NC_005832.1	YP_003772.1	Orthogroup (Sun and Ku 2021) 120
A16/G9/J5	Iridoviridae	Andrias davidianus ranavirus	KC865735.1	AGV20533.1	Orthogroup (Sun and Ku 2021) 120
A16/G9/J5	Iridoviridae	Bohle iridovirus	NC_038507.1	YP_009506660.1	Orthogroup (Sun and Ku 2021) 120
A16/G9/J5	Iridoviridae	Chinese giant salamander iridovirus	KF512820.1	AHA80846.1	Orthogroup (Sun and Ku 2021) 120
A16/G9/J5	Iridoviridae	Cod iridovirus	KX574342.1	ANZ57029.1	Orthogroup (Sun and Ku 2021) 120
A16/G9/J5	Iridoviridae	Common midwife toad virus	NC_039034.1	YP_009508630.1	Orthogroup (Sun and Ku 2021) 120
A16/G9/J5	Iridoviridae	Epizootic haematopoietic necrosis virus	NC_028461.1	YP_009182000.1	Orthogroup (Sun and Ku 2021) 120
A16/G9/J5	Iridoviridae	European catfish virus	NC_017940.1	YP_006347592.1	Orthogroup (Sun and Ku 2021) 120
A16/G9/J5	Iridoviridae	Frog virus 3	NC_005946.1	YP_031580.1	Orthogroup (Sun and Ku 2021) 120
A16/G9/J5	Iridoviridae	German gecko ranavirus	KP266742.1	AJR29160.1	Orthogroup (Sun and Ku 2021) 120
A16/G9/J5	Iridoviridae	Grouper iridovirus	AY666015.1	AAV91031.1	Orthogroup (Sun and Ku 2021) 120
A16/G9/J5	Iridoviridae	Rana grylio iridovirus	JQ654586.1	AFG73044.1	Orthogroup (Sun and Ku 2021) 120
A16/G9/J5	Iridoviridae	Ranavirus maximus	NC_030842.1	YP_009272713.1	Orthogroup (Sun and Ku 2021) 120
A16/G9/J5	Iridoviridae	Short-finned eel ranavirus	NC_030394.2	YP_009259480.1	Orthogroup (Sun and Ku 2021) 120
A16/G9/J5	Iridoviridae	Singapore grouper iridovirus	NC_006549.1	YP_164114.1	Orthogroup (Sun and Ku 2021) 120
A16/G9/J5	Iridoviridae	Soft-shelled turtle iridovirus	EU627010.1	ACF42221.1	Orthogroup (Sun and Ku 2021) 120
A16/G9/J5	Iridoviridae	Testudo hermanni ranavirus	KP266741.1	AJR29085.1	Orthogroup (Sun and Ku 2021) 120
A16/G9/J5	Iridoviridae	Tiger frog virus	AF389451.1	ABB92270.1	Orthogroup (Sun and Ku 2021) 120
A16/G9/J5	Iridoviridae	Tortoise ranavirus	KP266743.1	AJR29233.1	Orthogroup (Sun and Ku 2021) 120
A16/G9/J5	Iridoviridae	Red seabream iridovirus	AB104413.1	BAK14314.1	Orthogroup (Sun and Ku 2021) 120
A16/G9/J5	Iridoviridae	Aedes taeniorhynchus iridescent virus	DQ643392.1	ABF82077.1	Orthogroup (Sun and Ku 2021) 120
A16/G9/J5	Iridoviridae	Anopheles minimus irodovirus	NC_023848.1	YP_009021127.1	Orthogroup (Sun and Ku 2021) 120
A16/G9/J5	Iridoviridae	Invertebrate iridescent virus 22	NC_023615.1	YP_009010853.1	Orthogroup (Sun and Ku 2021) 120
A16/G9/J5	Iridoviridae	Invertebrate iridescent virus 3	NC_008187.1	YP_654619.1	Orthogroup (Sun and Ku 2021) 120
A16/G9/J5	Iridoviridae	Invertebrate iridescent virus 30	NC_023611.1	YP_009010389.1	Orthogroup (Sun and Ku 2021) 120
A16/G9/J5	Iridoviridae	Invertebrate iridovirus 22	NC_021901.1	YP_008357386.1	Orthogroup (Sun and Ku 2021) 120
A16/G9/J5	Iridoviridae	Invertebrate iridovirus 25	NC_023613.1	YP_009010628.1	Orthogroup (Sun and Ku 2021) 120
A16/G9/J5	Iridoviridae	Wiseana iridescent virus	NC_015780.1	YP_004732814.1	Orthogroup (Sun and Ku 2021) 120
A16/G9/J5	Iridoviridae	Armadillidium vulgare iridescent virus	NC_024451.1	YP_009046772.1	Orthogroup (Sun and Ku 2021) 120
A16/G9/J5	Iridoviridae	Invertebrate iridescent virus 6	NC_003038.1	NP_149800.1	Orthogroup (Sun and Ku 2021) 120
A16/G9/J5	Iridoviridae	Shrimp hemocyte iridescent virus isolate 2014121	MF599468.1	ATE87178.1	Orthogroup (Sun and Ku 2021) 120
A16/G9/J5	Iridoviridae	Cherax quadricarinatus iridovirus	NC_040612.1	YP_009552438.1	Orthogroup (Sun and Ku 2021) 120
A16/G9/J5	Iridoviridae	European chub iridovirus	MK637631.1	QCQ67806.1	BLASTP againt nr
A16/G9/J5	Iridoviridae	Banggai cardinalfish iridovirus	MN432490.1	QJC63440.1	BLASTP againt nr
A16/G9/J5	Iridoviridae	Red-eared slider ranavirus	MT452035.1	QJU69580.1	BLASTP againt nr
A16/G9/J5	Iridoviridae	Rhinella marina erythrocytic-like virus	MW582933.1	QXT57804.1	BLASTP againt nr
A16/G9/J5	Iridoviridae	Stickleback virus	MZ514903.1	QYJ57747.1	BLASTP againt nr
A16/G9/J5	Iridoviridae	Spotted knifejaw iridovirus	MT986830.1	QYK20616.1	BLASTP againt nr
A16/G9/J5	Iridoviridae	Red seabream iridovirus	OK042109.1	UNA01268.1	BLASTP againt nr
A16/G9/J5	Mimiviridae	Powai lake megavirus	KU877344.1	ANB50776.1	BLASTP againt nr
A16/G9/J5	Mimiviridae	Saudi moumouvirus	KY110734.1	AQN68495.1	BLASTP againt nr
A16/G9/J5	Mimiviridae	Bandra megavirus	MG779359.1	AUV58625.1	BLASTP againt nr
A16/G9/J5	Mimiviridae	Barrevirus sp.	MK072038.1	AYV77352.1	BLASTP againt nr
A16/G9/J5	Mimiviridae	Megavirus baoshan	MH046811.2	AZL89184.1	BLASTP againt nr
A16/G9/J5	Mimiviridae	Cotonvirus japonicus	AP024483.1	BCS83358.1	BLASTP againt nr
A16/G9/J5	Mimiviridae	cPacV-1605	CABVLZ010000003.1	VVU95156.1	Orthogroup (Sun and Ku 2021) 58
A16/G9/J5	Mimiviridae	Klosneuvirus	KY684112.1	ARF12395.1	Orthogroup (Sun and Ku 2021) 58
A16/G9/J5	Mimiviridae	Klosneuvirus	KY684112.1	ARF12396.1	Orthogroup (Sun and Ku 2021) 58
A16/G9/J5	Mimiviridae	Megavirus chiliensis	NC_016072.1	YP_004894727.1	Orthogroup (Sun and Ku 2021) 120
A16/G9/J5	Mimiviridae	Megavirus courdo11	JX975216.1	AFX92765.1	Orthogroup (Sun and Ku 2021) 120
A16/G9/J5	Mimiviridae	Megavirus lba	JX885207.1	AGD92622.1	Orthogroup (Sun and Ku 2021) 120
A16/G9/J5	Mimiviridae	Megavirus courdo7	JN885991.1	AEX61874.1	Orthogroup (Sun and Ku 2021) 120
A16/G9/J5	Mimiviridae	Acanthamoeba castellanii mamavirus	JF801956.1	AEQ60754.1	Orthogroup (Sun and Ku 2021) 120
A16/G9/J5	Mimiviridae	Acanthamoeba polyphaga mimivirus	NC_014649.1	YP_003987072.1	Orthogroup (Sun and Ku 2021) 120
A16/G9/J5	Mimiviridae	Acanthamoeba polyphaga lentillevirus	AFYC01000005.1	EJN40985.1	Orthogroup (Sun and Ku 2021) 120
A16/G9/J5	Mimiviridae	Hirudovirus strain Sangsue	KF493731.1	AHA45293.1	Orthogroup (Sun and Ku 2021) 120
A16/G9/J5	Mimiviridae	Samba virus	KF959826.2	AMK61942.1	Orthogroup (Sun and Ku 2021) 120
A16/G9/J5	Mimiviridae	Acanthamoeba polyphaga moumouvirus	NC_020104.1	YP_007354558.1	Orthogroup (Sun and Ku 2021) 120
A16/G9/J5	Mimiviridae	Moumouvirus australiensis	MG807320.1	AVL94981.1	Orthogroup (Sun and Ku 2021) 120
A16/G9/J5	Mimiviridae	Moumouvirus goulette	KC008572.1	AGF85135.1	Orthogroup (Sun and Ku 2021) 120
A16/G9/J5	Mimiviridae	Moumouvirus Monve	JN885997.1	AEX62560.1	Orthogroup (Sun and Ku 2021) 120
A16/G9/J5	Mimiviridae	Tupanvirus deep ocean QKU33658.1	MF405918.2	QKU33658.1	Orthogroup (Sun and Ku 2021) 120
A16/G9/J5	Mimiviridae	Tupanvirus deep ocean	MF405918.2	QKU34524.1	Orthogroup (Sun and Ku 2021) 58
A16/G9/J5	Mimiviridae	Tupanvirus isolate soda lake QKU34899.1	KY523104.2	QKU34899.1	Orthogroup (Sun and Ku 2021) 120
A16/G9/J5	Mimiviridae	Tupanvirus isolate soda lake	KY523104.2	QKU35861.1	Orthogroup (Sun and Ku 2021) 58
A16/G9/J5	Mimiviridae	Moumouvirus maliensis	MK978772.1	QGR54114.1	BLASTP againt nr
A16/G9/J5	Mininucleoviridae	Carcinus maenas virus 1	MN604015.1	QIQ08526.1	BLASTP againt nr
A16/G9/J5	Mininucleoviridae	Dikerogammarus haemobaphes virus 1	MN604016.1	QIQ08577.1	BLASTP againt nr
A16/G9/J5	Mininucleoviridae	Panulirus argus virus 1	MN604017.1	QIQ08659.1	BLASTP againt nr
A16/G9/J5	Phycodnaviridae	Acanthamoeba castellanii medusavirus	AP018495.1	BBI30243.1	Orthogroup (Sun and Ku 2021) 58
A16/G9/J5	Phycodnaviridae	Acanthamoeba castellanii medusavirus	AP018495.1	BBI30251.1	Orthogroup (Sun and Ku 2021) 58
A16/G9/J5	Phycodnaviridae	Acanthamoeba castellanii medusavirus	AP018495.1	BBI30253.1	Orthogroup (Sun and Ku 2021) 58
A16/G9/J5	Phycodnaviridae	Acanthamoeba castellanii medusavirus	AP018495.1	BBI30262.1	Orthogroup (Sun and Ku 2021) 58
A16/G9/J5	Phycodnaviridae	Clandestinovirus	MZ420154.1	QYA18681.1	BLASTP againt nr
A16/G9/J5	Pithoviridae	Pithovirus LCPAC401	MK500586.1	QBK92856.1	BLASTP againt nr
A16/G9/J5	Poxviridae	Canarypox virus	NC_005309.1	NP_955195.1	Orthogroup (Sun and Ku 2021) 58
A16/G9/J5	Poxviridae	Canarypox virus	NC_005309.1	NP_955204.1	Orthogroup (Sun and Ku 2021) 58
A16/G9/J5	Poxviridae	Canarypox virus	NC_005309.1	NP_955278.1	Orthogroup (Sun and Ku 2021) 163
A16/G9/J5	Poxviridae	Flamingopox virus FGPVKD09	NC_036582.1	YP_009448046.1	Orthogroup (Sun and Ku 2021) 163
A16/G9/J5	Poxviridae	Flamingopox virus FGPVKD09	NC_036582.1	YP_009448055.1	Orthogroup (Sun and Ku 2021) 58
A16/G9/J5	Poxviridae	Flamingopox virus FGPVKD09	NC_036582.1	YP_009448104.1	Orthogroup (Sun and Ku 2021) 58
A16/G9/J5	Poxviridae	Fowlpox virus	NC_002188.1	NP_039090.1	Orthogroup (Sun and Ku 2021) 163
A16/G9/J5	Poxviridae	Fowlpox virus	NC_002188.1	NP_039099.1	Orthogroup (Sun and Ku 2021) 58
A16/G9/J5	Poxviridae	Fowlpox virus	NC_002188.1	NP_039144.1	Orthogroup (Sun and Ku 2021) 58
A16/G9/J5	Poxviridae	Penguinpox virus	NC_024446.1	YP_009046121.1	Orthogroup (Sun and Ku 2021) 163
A16/G9/J5	Poxviridae	Penguinpox virus	NC_024446.1	YP_009046130.1	Orthogroup (Sun and Ku 2021) 58
A16/G9/J5	Poxviridae	Penguinpox virus	NC_024446.1	YP_009046178.1	Orthogroup (Sun and Ku 2021) 58
A16/G9/J5	Poxviridae	Pigeonpox virus	NC_024447.1	YP_009046358.1	Orthogroup (Sun and Ku 2021) 163
A16/G9/J5	Poxviridae	Pigeonpox virus	NC_024447.1	YP_009046367.1	Orthogroup (Sun and Ku 2021) 58
A16/G9/J5	Poxviridae	Pigeonpox virus	NC_024447.1	YP_009046412.1	Orthogroup (Sun and Ku 2021) 58
A16/G9/J5	Poxviridae	Turkeypox virus	NC_028238.1	YP_009177111.1	Orthogroup (Sun and Ku 2021) 163
A16/G9/J5	Poxviridae	Turkeypox virus	NC_028238.1	YP_009177120.1	Orthogroup (Sun and Ku 2021) 58
A16/G9/J5	Poxviridae	Turkeypox virus	NC_028238.1	YP_009177152.1	Orthogroup (Sun and Ku 2021) 58
A16/G9/J5	Poxviridae	Nile crocodilepox virus	NC_008030.1	YP_784271.1	Orthogroup (Sun and Ku 2021) 163
A16/G9/J5	Poxviridae	Nile crocodilepox virus	NC_008030.1	YP_784288.1	Orthogroup (Sun and Ku 2021) 58
A16/G9/J5	Poxviridae	Nile crocodilepox virus	NC_008030.1	YP_784329.1	Orthogroup (Sun and Ku 2021) 58
A16/G9/J5	Poxviridae	Goatpox virus Pellor	NC_004003.1	YP_001293250.1	Orthogroup (Sun and Ku 2021) 163
A16/G9/J5	Poxviridae	Goatpox virus Pellor	NC_004003.1	YP_001293261.1	Orthogroup (Sun and Ku 2021) 58
A16/G9/J5	Poxviridae	Goatpox virus Pellor	NC_004003.1	YP_001293299.1	Orthogroup (Sun and Ku 2021) 58
A16/G9/J5	Poxviridae	Lumpy skin disease virus NI-2490	NC_003027.1	NP_150493.1	Orthogroup (Sun and Ku 2021) 163
A16/G9/J5	Poxviridae	Lumpy skin disease virus NI-2490	NC_003027.1	NP_150504.1	Orthogroup (Sun and Ku 2021) 58
A16/G9/J5	Poxviridae	Lumpy skin disease virus NI-2490	NC_003027.1	NP_150542.1	Orthogroup (Sun and Ku 2021) 58
A16/G9/J5	Poxviridae	Sheeppox virus	NC_004002.1	NP_659631.1	Orthogroup (Sun and Ku 2021) 163
A16/G9/J5	Poxviridae	Sheeppox virus	NC_004002.1	NP_659642.1	Orthogroup (Sun and Ku 2021) 58
A16/G9/J5	Poxviridae	Sheeppox virus	NC_004002.1	NP_659680.1	Orthogroup (Sun and Ku 2021) 58
A16/G9/J5	Poxviridae	Murmansk poxvirus	NC_035468.1	YP_009408265.1	Orthogroup (Sun and Ku 2021) 163
A16/G9/J5	Poxviridae	Murmansk poxvirus	NC_035468.1	YP_009408275.1	Orthogroup (Sun and Ku 2021) 58
A16/G9/J5	Poxviridae	Murmansk poxvirus	NC_035468.1	YP_009408314.1	Orthogroup (Sun and Ku 2021) 58
A16/G9/J5	Poxviridae	NY 014 poxvirus	NC_035469.1	YP_009408467.1	Orthogroup (Sun and Ku 2021) 163
A16/G9/J5	Poxviridae	NY 014 poxvirus	NC_035469.1	YP_009408477.1	Orthogroup (Sun and Ku 2021) 58
A16/G9/J5	Poxviridae	NY 014 poxvirus	NC_035469.1	YP_009408516.1	Orthogroup (Sun and Ku 2021) 58
A16/G9/J5	Poxviridae	Yokapox virus	NC_015960.1	YP_004821420.1	Orthogroup (Sun and Ku 2021) 163
A16/G9/J5	Poxviridae	Yokapox virus	NC_015960.1	YP_004821430.1	Orthogroup (Sun and Ku 2021) 58
A16/G9/J5	Poxviridae	Yokapox virus	NC_015960.1	YP_004821473.1	Orthogroup (Sun and Ku 2021) 58
A16/G9/J5	Poxviridae	Deerpox virus W-848-83	NC_006966.1	YP_227443.1	Orthogroup (Sun and Ku 2021) 163
A16/G9/J5	Poxviridae	Deerpox virus W-848-83	NC_006966.1	YP_227454.1	Orthogroup (Sun and Ku 2021) 58
A16/G9/J5	Poxviridae	Deerpox virus W-848-83	NC_006966.1	YP_227492.1	Orthogroup (Sun and Ku 2021) 58
A16/G9/J5	Poxviridae	BeAn 58058 virus	NC_032111.1	YP_009329691.1	Orthogroup (Sun and Ku 2021) 163
A16/G9/J5	Poxviridae	BeAn 58058 virus	NC_032111.1	YP_009329702.1	Orthogroup (Sun and Ku 2021) 58
A16/G9/J5	Poxviridae	BeAn 58058 virus	NC_032111.1	YP_009329740.1	Orthogroup (Sun and Ku 2021) 58
A16/G9/J5	Poxviridae	Myxoma virus	NC_001132.2	NP_051768.1	Orthogroup (Sun and Ku 2021) 163
A16/G9/J5	Poxviridae	Myxoma virus	NC_001132.2	NP_051781.1	Orthogroup (Sun and Ku 2021) 58
A16/G9/J5	Poxviridae	Myxoma virus	NC_001132.2	NP_051820.1	Orthogroup (Sun and Ku 2021) 58
A16/G9/J5	Poxviridae	Rabbit fibroma virus	NC_001266.1	NP_051943.1	Orthogroup (Sun and Ku 2021) 163
A16/G9/J5	Poxviridae	Rabbit fibroma virus	NC_001266.1	NP_051956.1	Orthogroup (Sun and Ku 2021) 58
A16/G9/J5	Poxviridae	Rabbit fibroma virus	NC_001266.1	NP_051995.1	Orthogroup (Sun and Ku 2021) 58
A16/G9/J5	Poxviridae	Molluscum contagiosum virus subtype 1	NC_001731.1	NP_044019.1	Orthogroup (Sun and Ku 2021) 163
A16/G9/J5	Poxviridae	Molluscum contagiosum virus subtype 1	NC_001731.1	NP_044029.1	Orthogroup (Sun and Ku 2021) 58
A16/G9/J5	Poxviridae	Molluscum contagiosum virus subtype 1	NC_001731.1	NP_044072.1	Orthogroup (Sun and Ku 2021) 58
A16/G9/J5	Poxviridae	Sea otter poxvirus	NC_037656.1	YP_009480597.1	Orthogroup (Sun and Ku 2021) 163
A16/G9/J5	Poxviridae	Sea otter poxvirus	NC_037656.1	YP_009480606.1	Orthogroup (Sun and Ku 2021) 58
A16/G9/J5	Poxviridae	Sea otter poxvirus	NC_037656.1	YP_009480644.1	Orthogroup (Sun and Ku 2021) 58
A16/G9/J5	Poxviridae	Camelpox virus	NC_003391.1	NP_570475.1	Orthogroup (Sun and Ku 2021) 163
A16/G9/J5	Poxviridae	Camelpox virus	NC_003391.1	NP_570485.1	Orthogroup (Sun and Ku 2021) 58
A16/G9/J5	Poxviridae	Camelpox virus	NC_003391.1	NP_570524.1	Orthogroup (Sun and Ku 2021) 58
A16/G9/J5	Poxviridae	Cowpox virus	NC_003663.2	NP_619884.1	Orthogroup (Sun and Ku 2021) 163
A16/G9/J5	Poxviridae	Cowpox virus	NC_003663.2	NP_619893.1	Orthogroup (Sun and Ku 2021) 58
A16/G9/J5	Poxviridae	Cowpox virus	NC_003663.2	NP_619932.1	Orthogroup (Sun and Ku 2021) 58
A16/G9/J5	Poxviridae	Ectromelia virus	NC_004105.1	NP_671589.1	Orthogroup (Sun and Ku 2021) 163
A16/G9/J5	Poxviridae	Ectromelia virus	NC_004105.1	NP_671599.1	Orthogroup (Sun and Ku 2021) 58
A16/G9/J5	Poxviridae	Ectromelia virus	NC_004105.1	NP_671638.1	Orthogroup (Sun and Ku 2021) 58
A16/G9/J5	Poxviridae	Monkeypox virus Zaire-96-I-16	NC_003310.1	NP_536506.1	Orthogroup (Sun and Ku 2021) 163
A16/G9/J5	Poxviridae	Monkeypox virus Zaire-96-I-16	NC_003310.1	NP_536516.1	Orthogroup (Sun and Ku 2021) 58
A16/G9/J5	Poxviridae	Monkeypox virus Zaire-96-I-16	NC_003310.1	NP_536554.1	Orthogroup (Sun and Ku 2021) 58
A16/G9/J5	Poxviridae	Raccoonpox virus	NC_027213.1	YP_009143395.1	Orthogroup (Sun and Ku 2021) 163
A16/G9/J5	Poxviridae	Raccoonpox virus	NC_027213.1	YP_009143405.1	Orthogroup (Sun and Ku 2021) 58
A16/G9/J5	Poxviridae	Raccoonpox virus	NC_027213.1	YP_009143444.1	Orthogroup (Sun and Ku 2021) 58
A16/G9/J5	Poxviridae	Skunkpox virus	NC_031038.1	YP_009282780.1	Orthogroup (Sun and Ku 2021) 163
A16/G9/J5	Poxviridae	Skunkpox virus	NC_031038.1	YP_009282790.1	Orthogroup (Sun and Ku 2021) 58
A16/G9/J5	Poxviridae	Skunkpox virus	NC_031038.1	YP_009282829.1	Orthogroup (Sun and Ku 2021) 58
A16/G9/J5	Poxviridae	Taterapox virus	NC_008291.1	YP_717397.1	Orthogroup (Sun and Ku 2021) 163
A16/G9/J5	Poxviridae	Taterapox virus	NC_008291.1	YP_717406.1	Orthogroup (Sun and Ku 2021) 58
A16/G9/J5	Poxviridae	Taterapox virus	NC_008291.1	YP_717445.1	Orthogroup (Sun and Ku 2021) 58
A16/G9/J5	Poxviridae	Vaccinia virus	NC_006998.1	YP_232969.1	Orthogroup (Sun and Ku 2021) 163
A16/G9/J5	Poxviridae	Vaccinia virus	NC_006998.1	YP_232979.1	Orthogroup (Sun and Ku 2021) 58
A16/G9/J5	Poxviridae	Vaccinia virus	NC_006998.1	YP_233018.1	Orthogroup (Sun and Ku 2021) 58
A16/G9/J5	Poxviridae	Variola virus	NC_001611.1	NP_042116.1	Orthogroup (Sun and Ku 2021) 163
A16/G9/J5	Poxviridae	Variola virus	NC_001611.1	NP_042126.1	Orthogroup (Sun and Ku 2021) 58
A16/G9/J5	Poxviridae	Variola virus	NC_001611.1	NP_042164.1	Orthogroup (Sun and Ku 2021) 58
A16/G9/J5	Poxviridae	Volepox virus	NC_031033.1	YP_009281834.1	Orthogroup (Sun and Ku 2021) 163
A16/G9/J5	Poxviridae	Volepox virus	NC_031033.1	YP_009281844.1	Orthogroup (Sun and Ku 2021) 58
A16/G9/J5	Poxviridae	Volepox virus	NC_031033.1	YP_009281883.1	Orthogroup (Sun and Ku 2021) 58
A16/G9/J5	Poxviridae	Cotia virus SPAn232	NC_016924.1	YP_005296263.1	Orthogroup (Sun and Ku 2021) 163
A16/G9/J5	Poxviridae	Cotia virus SPAn232	NC_016924.1	YP_005296274.1	Orthogroup (Sun and Ku 2021) 58
A16/G9/J5	Poxviridae	Cotia virus SPAn232	NC_016924.1	YP_005296313.1	Orthogroup (Sun and Ku 2021) 58
A16/G9/J5	Poxviridae	Bovine papular stomatitis virus	NC_005337.1	NP_957955.1	Orthogroup (Sun and Ku 2021) 163
A16/G9/J5	Poxviridae	Bovine papular stomatitis virus	NC_005337.1	NP_957964.1	Orthogroup (Sun and Ku 2021) 58
A16/G9/J5	Poxviridae	Bovine papular stomatitis virus	NC_005337.1	NP_958002.1	Orthogroup (Sun and Ku 2021) 58
A16/G9/J5	Poxviridae	Orf virus	NC_005336.1	NP_957823.1	Orthogroup (Sun and Ku 2021) 163
A16/G9/J5	Poxviridae	Orf virus	NC_005336.1	NP_957832.1	Orthogroup (Sun and Ku 2021) 58
A16/G9/J5	Poxviridae	Orf virus	NC_005336.1	NP_957870.1	Orthogroup (Sun and Ku 2021) 58
A16/G9/J5	Poxviridae	Parapoxvirus red deer/HL953	NC_025963.1	YP_009112785.1	Orthogroup (Sun and Ku 2021) 163
A16/G9/J5	Poxviridae	Parapoxvirus red deer/HL953	NC_025963.1	YP_009112794.1	Orthogroup (Sun and Ku 2021) 58
A16/G9/J5	Poxviridae	Parapoxvirus red deer/HL953	NC_025963.1	YP_009112832.1	Orthogroup (Sun and Ku 2021) 58
A16/G9/J5	Poxviridae	Pseudocowpox virus	NC_013804.1	YP_003457351.1	Orthogroup (Sun and Ku 2021) 163
A16/G9/J5	Poxviridae	Pseudocowpox virus	NC_013804.1	YP_003457360.1	Orthogroup (Sun and Ku 2021) 58
A16/G9/J5	Poxviridae	Pseudocowpox virus	NC_013804.1	YP_003457399.1	Orthogroup (Sun and Ku 2021) 58
A16/G9/J5	Poxviridae	Seal parapoxvirus	NC_035188.1	YP_009389332.1	Orthogroup (Sun and Ku 2021) 163
A16/G9/J5	Poxviridae	Seal parapoxvirus	NC_035188.1	YP_009389341.1	Orthogroup (Sun and Ku 2021) 58
A16/G9/J5	Poxviridae	Seal parapoxvirus	NC_035188.1	YP_009389379.1	Orthogroup (Sun and Ku 2021) 58
A16/G9/J5	Poxviridae	Pteropox virus	NC_030656.1	YP_009268779.1	Orthogroup (Sun and Ku 2021) 163
A16/G9/J5	Poxviridae	Pteropox virus	NC_030656.1	YP_009268788.1	Orthogroup (Sun and Ku 2021) 58
A16/G9/J5	Poxviridae	Pteropox virus	NC_030656.1	YP_009268826.1	Orthogroup (Sun and Ku 2021) 58
A16/G9/J5	Poxviridae	Squirrelpox virus	NC_022563.1	YP_008658478.1	Orthogroup (Sun and Ku 2021) 163
A16/G9/J5	Poxviridae	Squirrelpox virus	NC_022563.1	YP_008658487.1	Orthogroup (Sun and Ku 2021) 58
A16/G9/J5	Poxviridae	Squirrelpox virus	NC_022563.1	YP_008658530.1	Orthogroup (Sun and Ku 2021) 58
A16/G9/J5	Poxviridae	Swinepox virus	NC_003389.1	NP_570216.1	Orthogroup (Sun and Ku 2021) 163
A16/G9/J5	Poxviridae	Swinepox virus	NC_003389.1	NP_570227.1	Orthogroup (Sun and Ku 2021) 58
A16/G9/J5	Poxviridae	Swinepox virus	NC_003389.1	NP_570265.1	Orthogroup (Sun and Ku 2021) 58
A16/G9/J5	Poxviridae	Tanapox virus isolate TPV-Kenya	EF420156.1	ABQ43534.1	Orthogroup (Sun and Ku 2021) 163
A16/G9/J5	Poxviridae	Tanapox virus isolate TPV-Kenya	EF420156.1	ABQ43545.1	Orthogroup (Sun and Ku 2021) 58
A16/G9/J5	Poxviridae	Tanapox virus isolate TPV-Kenya	EF420156.1	ABQ43583.1	Orthogroup (Sun and Ku 2021) 58
A16/G9/J5	Poxviridae	Tanapox virus isolate TPV-RoC	EF420157.1	ABQ43689.1	Orthogroup (Sun and Ku 2021) 163
A16/G9/J5	Poxviridae	Tanapox virus isolate TPV-RoC	EF420157.1	ABQ43700.1	Orthogroup (Sun and Ku 2021) 58
A16/G9/J5	Poxviridae	Tanapox virus isolate TPV-RoC	EF420157.1	ABQ43738.1	Orthogroup (Sun and Ku 2021) 58
A16/G9/J5	Poxviridae	Yaba monkey tumor virus	NC_005179.1	NP_938314.1	Orthogroup (Sun and Ku 2021) 163
A16/G9/J5	Poxviridae	Yaba monkey tumor virus	NC_005179.1	NP_938325.1	Orthogroup (Sun and Ku 2021) 58
A16/G9/J5	Poxviridae	Yaba monkey tumor virus	NC_005179.1	NP_938363.1	Orthogroup (Sun and Ku 2021) 58
A16/G9/J5	Poxviridae	Yaba-like disease virus	NC_002642.1	NP_073444.1	Orthogroup (Sun and Ku 2021) 163
A16/G9/J5	Poxviridae	Yaba-like disease virus	NC_002642.1	NP_073455.1	Orthogroup (Sun and Ku 2021) 58
A16/G9/J5	Poxviridae	Yaba-like disease virus	NC_002642.1	NP_073493.1	Orthogroup (Sun and Ku 2021) 58
A16/G9/J5	Poxviridae	Anomala cuprea entomopoxvirus	NC_023426.1	YP_009001515.1	Orthogroup (Sun and Ku 2021) 58
A16/G9/J5	Poxviridae	Anomala cuprea entomopoxvirus	NC_023426.1	YP_009001529.1	Orthogroup (Sun and Ku 2021) 163
A16/G9/J5	Poxviridae	Anomala cuprea entomopoxvirus	NC_023426.1	YP_009001539.1	Orthogroup (Sun and Ku 2021) 58
A16/G9/J5	Poxviridae	Adoxophyes honmai entomopoxvirus 'L'	NC_021247.1	YP_008003859.1	Orthogroup (Sun and Ku 2021) 163
A16/G9/J5	Poxviridae	Adoxophyes honmai entomopoxvirus 'L'	NC_021247.1	YP_008003922.1	Orthogroup (Sun and Ku 2021) 58
A16/G9/J5	Poxviridae	Adoxophyes honmai entomopoxvirus 'L'	NC_021247.1	YP_008004034.1	Orthogroup (Sun and Ku 2021) 58
A16/G9/J5	Poxviridae	Amsacta moorei entomopoxvirus	NC_002520.1	NP_064817.1	Orthogroup (Sun and Ku 2021) 163
A16/G9/J5	Poxviridae	Amsacta moorei entomopoxvirus	NC_002520.1	NP_064900.1	Orthogroup (Sun and Ku 2021) 58
A16/G9/J5	Poxviridae	Amsacta moorei entomopoxvirus	NC_002520.1	NP_065014.1	Orthogroup (Sun and Ku 2021) 58
A16/G9/J5	Poxviridae	Choristoneura biennis entomopoxvirus	NC_021248.1	YP_008004158.1	Orthogroup (Sun and Ku 2021) 163
A16/G9/J5	Poxviridae	Choristoneura biennis entomopoxvirus	NC_021248.1	YP_008004235.1	Orthogroup (Sun and Ku 2021) 58
A16/G9/J5	Poxviridae	Choristoneura biennis entomopoxvirus	NC_021248.1	YP_008004338.1	Orthogroup (Sun and Ku 2021) 58
A16/G9/J5	Poxviridae	Choristoneura rosaceana entomopoxvirus 'L'	NC_021249.1	YP_008004471.1	Orthogroup (Sun and Ku 2021) 163
A16/G9/J5	Poxviridae	Choristoneura rosaceana entomopoxvirus 'L'	NC_021249.1	YP_008004537.1	Orthogroup (Sun and Ku 2021) 58
A16/G9/J5	Poxviridae	Choristoneura rosaceana entomopoxvirus 'L'	NC_021249.1	YP_008004639.1	Orthogroup (Sun and Ku 2021) 58
A16/G9/J5	Poxviridae	Mythimna separata entomopoxvirus 'L'	NC_021246.1	YP_008003577.1	Orthogroup (Sun and Ku 2021) 163
A16/G9/J5	Poxviridae	Mythimna separata entomopoxvirus 'L'	NC_021246.1	YP_008003648.1	Orthogroup (Sun and Ku 2021) 58
A16/G9/J5	Poxviridae	Mythimna separata entomopoxvirus 'L'	NC_021246.1	YP_008003775.1	Orthogroup (Sun and Ku 2021) 58
A16/G9/J5	Poxviridae	Melanoplus sanguinipes entomopoxvirus	NC_001993.1	NP_048161.1	Orthogroup (Sun and Ku 2021) 58
A16/G9/J5	Poxviridae	Melanoplus sanguinipes entomopoxvirus	NC_001993.1	NP_048192.1	Orthogroup (Sun and Ku 2021) 163
A16/G9/J5	Poxviridae	Melanoplus sanguinipes entomopoxvirus	NC_001993.1	NP_048213.1	Orthogroup (Sun and Ku 2021) 58
A16/G9/J5	Poxviridae	Eptesipox virus	NC_035460.1	YP_009408014.1	Orthogroup (Sun and Ku 2021) 163
A16/G9/J5	Poxviridae	Eptesipox virus	NC_035460.1	YP_009408025.1	Orthogroup (Sun and Ku 2021) 58
A16/G9/J5	Poxviridae	Eptesipox virus	NC_035460.1	YP_009408064.1	Orthogroup (Sun and Ku 2021) 58
A16/G9/J5	Poxviridae	Salmon gill poxvirus	NC_027707.1	YP_009162431.1	Orthogroup (Sun and Ku 2021) 58
A16/G9/J5	Poxviridae	Salmon gill poxvirus	NC_027707.1	YP_009162490.1	Orthogroup (Sun and Ku 2021) 58
A16/G9/J5	Poxviridae	Salmon gill poxvirus	NC_027707.1	YP_009162513.1	Orthogroup (Sun and Ku 2021) 163
A16/G9/J5	Poxviridae	Carp edema virus	LC613089.1	BCT22605.1	BLASTP against genome
A16/G9/J5	Poxviridae	Carp edema virus	LC613089.1	BCT22662.1	BLASTP against genome
A16/G9/J5	Poxviridae	Carp edema virus	LC613089.1	BCT22695.1	BLASTP against genome
A16/G9/J5	Poxviridae	Saltwater crocodilepox virus subtype 1	MG450915.1	AVD69223.1	BLASTP against genome
A16/G9/J5	Poxviridae	Saltwater crocodilepox virus subtype 1	MG450915.1	AVD69246.1	BLASTP against genome
A16/G9/J5	Poxviridae	Saltwater crocodilepox virus subtype 1	MG450915.1	AVD69298.1	BLASTP against genome
A16/G9/J5	Poxviridae	Teiidae poxvirus 1 isolate 1642/19	MT712273.1	QRY18946.1	BLASTP against genome
A16/G9/J5	Poxviridae	Teiidae poxvirus 1 isolate 1642/19	MT712273.1	QRY18954.1	BLASTP against genome
A16/G9/J5	Poxviridae	Teiidae poxvirus 1 isolate 1642/19	MT712273.1	QRY18985.1	BLASTP against genome
A16/G9/J5	Poxviridae	Cheloniid poxvirus 1 strain AUS	MT799800.1	QRI42891.1	BLASTP against genome
A16/G9/J5	Poxviridae	Cheloniid poxvirus 1 strain AUS	MT799800.1	QRI42900.1	BLASTP against genome
A16/G9/J5	Poxviridae	Cheloniid poxvirus 1 strain AUS	MT799800.1	QRI42973.1	BLASTP against genome
F9/L1	Marseilleviridae	Marseilleviridae SRX802077.154.fa	SRX802077.154.fa	contig_23961_49	MAG from Moniruzzaman et al. 2020
F9/L1	Marseilleviridae	Marseilleviridae SRX802077.154.fa	SRX802077.154.fa	contig_7566_82	MAG from Moniruzzaman et al. 2020
F9/L1	Asfarviridae	Asfarviridae SRX802982.1.fa	SRX802982.1.fa	contig_60945_19	MAG from Moniruzzaman et al. 2020
F9/L1	Iridoviridae	Iridoviridae ERX943717.62.fa	ERX943717.62.fa	contig_13659_20	MAG from Moniruzzaman et al. 2020
F9/L1	Iridoviridae	Iridoviridae ERX943721.61.fa	ERX943721.61.fa	contig_21_8	MAG from Moniruzzaman et al. 2020
F9/L1	Asfarviridae	Asfarviruses M-3300000574-23	M-3300000574-23	M-3300000574-23_JGI1357J11328_10000070_52	MAG from Schulz et al. 2020
F9/L1	Asfarviridae	MGVL4 M-3300009068-46	M-3300009068-46	M-3300009068-46_Ga0114973_10001636_7	MAG from Schulz et al. 2020
F9/L1	Asfarviridae	Asfarviruses M-3300022916-57	M-3300022916-57	M-3300022916-57_Ga0233431_1000129_94	MAG from Schulz et al. 2020
F9/L1	Asfarviridae	MGVL4 S-3300009702-144	S-3300009702-144	S-3300009702-144_3300009702.a_Ga0114931_10000019_19	MAG from Schulz et al. 2020
F9/L1	Asfarviridae	Asfarviruses S-3300010316-51	S-3300010316-51	S-3300010316-51_3300010316.a_Ga0136655_1002771_4	MAG from Schulz et al. 2020
F9/L1	Mimiviridae	Klosneuviruses S-1063923-83	S-1063923-83	S-1063923-83_1063923_contig_529_23	MAG from Schulz et al. 2020
F9/L1	SC1	MGVL6 M-3300010397-1	M-3300010397-1	M-3300010397-1_Ga0134124_10001303_11	MAG from Schulz et al. 2020
F9/L1	SC1	MGVL2 M-3300023174-165	M-3300023174-165	M-3300023174-165_Ga0214921_10004990_3	MAG from Schulz et al. 2020
F9/L1	SC2	MGVL16 M-3300025880-56	M-3300025880-56	M-3300025880-56_Ga0209534_10000062_26	MAG from Schulz et al. 2020
F9/L1	SC2	MGVL16 M-3300025880-56	M-3300025880-56	M-3300025880-56_Ga0209534_10000104_53	MAG from Schulz et al. 2020
F9/L1	SC2	MGVL16 M-3300027807-3	M-3300027807-3	M-3300027807-3_Ga0209208_10001005_30	MAG from Schulz et al. 2020
F9/L1	SC1	MGVL4 S-3300009702-144	S-3300009702-144	S-3300009702-144_3300009702.a_Ga0114931_10000852_23	MAG from Schulz et al. 2020
F9/L1	Pithoviridae	Orpheoviruses M-3300017651-5	M-3300017651-5	M-3300017651-5_Ga0182742_1007607_10	MAG from Schulz et al. 2020
F9/L1	SC2	MGVL23 M-3300022752-50	M-3300022752-50	M-3300022752-50_Ga0214917_10000680_36	MAG from Schulz et al. 2020
F9/L1	SC2	MGVL23 M-3300010157-15	M-3300010157-15	M-3300010157-15_Ga0114964_10000194_30	MAG from Schulz et al. 2020
F9/L1	SC2	MGVL23 M-3300009502-26	M-3300009502-26	M-3300009502-26_Ga0114951_10015398_2	MAG from Schulz et al. 2020
F9/L1	SC2	MGVL23 M-3300013131-43	M-3300013131-43	M-3300013131-43_Ga0172373_10003258_10	MAG from Schulz et al. 2020
F9/L1	SC9	YLMV M-3300027892-5	M-3300027892-5	M-3300027892-5_Ga0209550_10019786_3	MAG from Schulz et al. 2020
F9/L1	SC3	MGVL27 S-ERX555926-48	S-ERX555926-48	S-ERX555926-48_ERX555926_contig_933_6	MAG from Schulz et al. 2020
F9/L1	SC3	MGVL26 M-3300018080-19	M-3300018080-19	M-3300018080-19_Ga0180433_10001527_33	MAG from Schulz et al. 2020
F9/L1	SC2	MGVL23 M-3300023174-104	M-3300023174-104	M-3300023174-104_Ga0214921_10000012_179	MAG from Schulz et al. 2020
F9/L1	SC3	MGVL26 M-3300018080-19	M-3300018080-19	M-3300018080-19_Ga0180433_10001527_25	MAG from Schulz et al. 2020
F9/L1	Iridoviridae	Iridoviruses M-3300020163-17	M-3300020163-17	M-3300020163-17_Ga0194039_1000789_2	MAG from Schulz et al. 2020
F9/L1	Ascoviridae	Ascoviruses M-3300021444-4	M-3300021444-4	M-3300021444-4_Ga0213878_10001270_7	MAG from Schulz et al. 2020
F9/L1	SC2	MGVL23 M-3300027747-14	M-3300027747-14	M-3300027747-14_Ga0209189_1002257_10	MAG from Schulz et al. 2020
F9/L1	SC1	MGVL5 S-1035124-107	S-1035124-107	S-1035124-107_1035124_contig_80_30	MAG from Schulz et al. 2020
F9/L1	Ascoviridae	Ascoviruses S-1041355-83	S-1041355-83	S-1041355-83_1041355_contig_1512_4	MAG from Schulz et al. 2020
F9/L1	SC3	MGVL24 S-3300000136-22	S-3300000136-22	S-3300000136-22_3300000136.a_KGI_S1_ANT02_95mDRAFT_c10006128_1	MAG from Schulz et al. 2020
F9/L1	Iridoviridae	Iridoviruses M-3300021364-5	M-3300021364-5	M-3300021364-5_Ga0213859_10000024_40	MAG from Schulz et al. 2020
F9/L1	Ascoviridae	Ascoviruses S-1097288-23	S-1097288-23	S-1097288-23_1097288_contig_197_2	MAG from Schulz et al. 2020
F9/L1	SC3	MGVL26 M-3300017989-29	M-3300017989-29	M-3300017989-29_Ga0180432_10014402_6	MAG from Schulz et al. 2020
F9/L1	Ascoviridae	Ascoviruses S-1041346-124	S-1041346-124	S-1041346-124_1041346_contig_4094_2	MAG from Schulz et al. 2020
F9/L1	Iridoviridae	Iridoviruses S-3300002186-40	S-3300002186-40	S-3300002186-40_3300002186.a_JGI24539J26755_10000030_8	MAG from Schulz et al. 2020
F9/L1	SC3	Coccolithoviruses S-3300010316-21	S-3300010316-21	S-3300010316-21_3300010316.a_Ga0136655_1000007_40	MAG from Schulz et al. 2020
F9/L1	Pithoviridae	Soliviruses M-3300009084-79	M-3300009084-79	M-3300009084-79_Ga0105046_10015472_8	MAG from Schulz et al. 2020
F9/L1	Pithoviridae	Solumviruses M-3300017971-41	M-3300017971-41	M-3300017971-41_Ga0180438_10002252_13	MAG from Schulz et al. 2020
F9/L1	SC2	MGVL17 S-1015567-928	S-1015567-928	S-1015567-928_1015567_contig_150_182	MAG from Schulz et al. 2020
F9/L1	Iridoviridae	Iridoviruses S-1085360-44	S-1085360-44	S-1085360-44_1085360_contig_173_51	MAG from Schulz et al. 2020
F9/L1	Mimiviridae	Megamimiviruses M-3300020192-26	M-3300020192-26	M-3300020192-26_Ga0163147_10000123_89	MAG from Schulz et al. 2020
F9/L1	Mimiviridae	Megamimiviruses S-1014582-52	S-1014582-52	S-1014582-52_1014582_contig_1_339	MAG from Schulz et al. 2020
F9/L1	Mimiviridae	Megamimiviruses S-1014582-52	S-1014582-52	S-1014582-52_1014582_contig_1_340	MAG from Schulz et al. 2020
F9/L1	Mimiviridae	Megamimiviruses S-1015567-472	S-1015567-472	S-1015567-472_1015567_contig_185407_2	MAG from Schulz et al. 2020
F9/L1	Mimiviridae	Megamimiviruses S-3300005286-75	S-3300005286-75	S-3300005286-75_3300005286.a_Ga0065721_10053892_5	MAG from Schulz et al. 2020
F9/L1	Mimiviridae	Megamimiviruses S-3300009084-161	S-3300009084-161	S-3300009084-161_3300009084.a_Ga0105046_10001798_19	MAG from Schulz et al. 2020
F9/L1	Asfarviridae	African swine fever virus	NC_001659.2	NP_042824.1	Orthogroup (Sun and Ku 2021) 4527
F9/L1	Asfarviridae	Pacmanvirus A23	NC_034383.1	YP_009361765.1	Orthogroup (Sun and Ku 2021) 4527
F9/L1	Asfarviridae	Kaumoebavirus	NC_034249.1	YP_009352458.1	Orthogroup (Sun and Ku 2021) 4527
F9/L1	Mimiviridae	Klosneuvirus	KY684112.1	ARF12394.1	Orthogroup (Sun and Ku 2021) 150
F9/L1	Poxviridae	Canarypox virus	NC_005309.1	NP_955196.1	Orthogroup (Sun and Ku 2021) 150
F9/L1	Poxviridae	Flamingopox virus FGPVKD09	NC_036582.1	YP_009448047.1	Orthogroup (Sun and Ku 2021) 150
F9/L1	Poxviridae	Fowlpox virus	NC_002188.1	NP_039091.1	Orthogroup (Sun and Ku 2021) 150
F9/L1	Poxviridae	Penguinpox virus	NC_024446.1	YP_009046122.1	Orthogroup (Sun and Ku 2021) 150
F9/L1	Poxviridae	Pigeonpox virus	NC_024447.1	YP_009046359.1	Orthogroup (Sun and Ku 2021) 150
F9/L1	Poxviridae	Turkeypox virus	NC_028238.1	YP_009177112.1	Orthogroup (Sun and Ku 2021) 150
F9/L1	Poxviridae	Nile crocodilepox virus	NC_008030.1	YP_784272.1	Orthogroup (Sun and Ku 2021) 150
F9/L1	Poxviridae	Goatpox virus Pellor	NC_004003.1	YP_001293251.1	Orthogroup (Sun and Ku 2021) 150
F9/L1	Poxviridae	Lumpy skin disease virus NI-2490	NC_003027.1	NP_150494.1	Orthogroup (Sun and Ku 2021) 150
F9/L1	Poxviridae	Sheeppox virus	NC_004002.1	NP_659632.1	Orthogroup (Sun and Ku 2021) 150
F9/L1	Poxviridae	Murmansk poxvirus	NC_035468.1	YP_009408266.1	Orthogroup (Sun and Ku 2021) 150
F9/L1	Poxviridae	NY 014 poxvirus	NC_035469.1	YP_009408468.1	Orthogroup (Sun and Ku 2021) 150
F9/L1	Poxviridae	Yokapox virus	NC_015960.1	YP_004821421.1	Orthogroup (Sun and Ku 2021) 150
F9/L1	Poxviridae	Deerpox virus W-848-83	NC_006966.1	YP_227444.1	Orthogroup (Sun and Ku 2021) 150
F9/L1	Poxviridae	BeAn 58058 virus	NC_032111.1	YP_009329692.1	Orthogroup (Sun and Ku 2021) 150
F9/L1	Poxviridae	Myxoma virus	NC_001132.2	NP_051769.1	Orthogroup (Sun and Ku 2021) 150
F9/L1	Poxviridae	Rabbit fibroma virus	NC_001266.1	NP_051944.1	Orthogroup (Sun and Ku 2021) 150
F9/L1	Poxviridae	Molluscum contagiosum virus subtype 1	NC_001731.1	NP_044020.1	Orthogroup (Sun and Ku 2021) 150
F9/L1	Poxviridae	Sea otter poxvirus	NC_037656.1	YP_009480598.1	Orthogroup (Sun and Ku 2021) 150
F9/L1	Poxviridae	Camelpox virus	NC_003391.1	NP_570476.1	Orthogroup (Sun and Ku 2021) 150
F9/L1	Poxviridae	Cowpox virus	NC_003663.2	NP_619885.1	Orthogroup (Sun and Ku 2021) 150
F9/L1	Poxviridae	Ectromelia virus	NC_004105.1	NP_671590.1	Orthogroup (Sun and Ku 2021) 150
F9/L1	Poxviridae	Monkeypox virus Zaire-96-I-16	NC_003310.1	NP_536507.1	Orthogroup (Sun and Ku 2021) 150
F9/L1	Poxviridae	Raccoonpox virus	NC_027213.1	YP_009143396.1	Orthogroup (Sun and Ku 2021) 150
F9/L1	Poxviridae	Skunkpox virus	NC_031038.1	YP_009282781.1	Orthogroup (Sun and Ku 2021) 150
F9/L1	Poxviridae	Taterapox virus	NC_008291.1	YP_717398.1	Orthogroup (Sun and Ku 2021) 150
F9/L1	Poxviridae	Vaccinia virus	NC_006998.1	YP_232970.1	Orthogroup (Sun and Ku 2021) 150
F9/L1	Poxviridae	Variola virus	NC_001611.1	NP_042117.1	Orthogroup (Sun and Ku 2021) 150
F9/L1	Poxviridae	Volepox virus	NC_031033.1	YP_009281835.1	Orthogroup (Sun and Ku 2021) 150
F9/L1	Poxviridae	Cotia virus SPAn232	NC_016924.1	YP_005296264.1	Orthogroup (Sun and Ku 2021) 150
F9/L1	Poxviridae	Bovine papular stomatitis virus	NC_005337.1	NP_957956.1	Orthogroup (Sun and Ku 2021) 150
F9/L1	Poxviridae	Orf virus	NC_005336.1	NP_957824.1	Orthogroup (Sun and Ku 2021) 150
F9/L1	Poxviridae	Parapoxvirus red deer/HL953	NC_025963.1	YP_009112786.1	Orthogroup (Sun and Ku 2021) 150
F9/L1	Poxviridae	Pseudocowpox virus	NC_013804.1	YP_003457352.1	Orthogroup (Sun and Ku 2021) 150
F9/L1	Poxviridae	Seal parapoxvirus	NC_035188.1	YP_009389333.1	Orthogroup (Sun and Ku 2021) 150
F9/L1	Poxviridae	Pteropox virus	NC_030656.1	YP_009268780.1	Orthogroup (Sun and Ku 2021) 150
F9/L1	Poxviridae	Squirrelpox virus	NC_022563.1	YP_008658479.1	Orthogroup (Sun and Ku 2021) 150
F9/L1	Poxviridae	Swinepox virus	NC_003389.1	NP_570217.1	Orthogroup (Sun and Ku 2021) 150
F9/L1	Poxviridae	Tanapox virus isolate TPV-Kenya	EF420156.1	ABQ43535.1	Orthogroup (Sun and Ku 2021) 150
F9/L1	Poxviridae	Tanapox virus isolate TPV-RoC	EF420157.1	ABQ43690.1	Orthogroup (Sun and Ku 2021) 150
F9/L1	Poxviridae	Yaba monkey tumor virus	NC_005179.1	NP_938315.1	Orthogroup (Sun and Ku 2021) 150
F9/L1	Poxviridae	Yaba-like disease virus	NC_002642.1	NP_073445.1	Orthogroup (Sun and Ku 2021) 150
F9/L1	Poxviridae	Anomala cuprea entomopoxvirus	NC_023426.1	YP_009001570.1	Orthogroup (Sun and Ku 2021) 150
F9/L1	Poxviridae	Adoxophyes honmai entomopoxvirus 'L'	NC_021247.1	YP_008003958.1	Orthogroup (Sun and Ku 2021) 150
F9/L1	Poxviridae	Amsacta moorei entomopoxvirus	NC_002520.1	NP_064999.1	Orthogroup (Sun and Ku 2021) 150
F9/L1	Poxviridae	Choristoneura biennis entomopoxvirus	NC_021248.1	YP_008004316.1	Orthogroup (Sun and Ku 2021) 150
F9/L1	Poxviridae	Choristoneura rosaceana entomopoxvirus 'L'	NC_021249.1	YP_008004615.1	Orthogroup (Sun and Ku 2021) 150
F9/L1	Poxviridae	Mythimna separata entomopoxvirus 'L'	NC_021246.1	YP_008003757.1	Orthogroup (Sun and Ku 2021) 150
F9/L1	Poxviridae	Melanoplus sanguinipes entomopoxvirus	NC_001993.1	NP_048254.1	Orthogroup (Sun and Ku 2021) 150
F9/L1	Poxviridae	Eptesipox virus	NC_035460.1	YP_009408015.1	Orthogroup (Sun and Ku 2021) 150
F9/L1	Poxviridae	Salmon gill poxvirus	NC_027707.1	YP_009162469.1	Orthogroup (Sun and Ku 2021) 150
F9/L1	Poxviridae	Carp edema virus	LC613089.1	BCT22641.1	BLASTP against genome
F9/L1	Poxviridae	Saltwater crocodilepox virus subtype 1	MG450915.1	AVD69224.1	BLASTP against genome
F9/L1	Poxviridae	Teiidae poxvirus 1 isolate 1642/19	MT712273.1	QRY18947.1	BLASTP against genome
F9/L1	Poxviridae	Cheloniid poxvirus 1 strain AUS	MT799800.1	QRI42892.1	BLASTP against genome
F9/L1	Poxviridae	Canarypox virus	NC_005309.1	NP_955162.1	Orthogroup (Sun and Ku 2021) 152
F9/L1	Poxviridae	Flamingopox virus FGPVKD09	NC_036582.1	YP_009448031.1	Orthogroup (Sun and Ku 2021) 152
F9/L1	Poxviridae	Fowlpox virus	NC_002188.1	NP_039075.1	Orthogroup (Sun and Ku 2021) 152
F9/L1	Poxviridae	Penguinpox virus	NC_024446.1	YP_009046109.1	Orthogroup (Sun and Ku 2021) 152
F9/L1	Poxviridae	Pigeonpox virus	NC_024447.1	YP_009046346.1	Orthogroup (Sun and Ku 2021) 152
F9/L1	Poxviridae	Turkeypox virus	NC_028238.1	YP_009177103.1	Orthogroup (Sun and Ku 2021) 152
F9/L1	Poxviridae	Nile crocodilepox virus	NC_008030.1	YP_784226.1	Orthogroup (Sun and Ku 2021) 152
F9/L1	Poxviridae	Goatpox virus Pellor	NC_004003.1	YP_001293215.1	Orthogroup (Sun and Ku 2021) 152
F9/L1	Poxviridae	Lumpy skin disease virus NI-2490	NC_003027.1	NP_150458.1	Orthogroup (Sun and Ku 2021) 152
F9/L1	Poxviridae	Sheeppox virus	NC_004002.1	NP_659597.1	Orthogroup (Sun and Ku 2021) 152
F9/L1	Poxviridae	Murmansk poxvirus	NC_035468.1	YP_009408225.1	Orthogroup (Sun and Ku 2021) 152
F9/L1	Poxviridae	NY 014 poxvirus	NC_035469.1	YP_009408427.1	Orthogroup (Sun and Ku 2021) 152
F9/L1	Poxviridae	Yokapox virus	NC_015960.1	YP_004821377.1	Orthogroup (Sun and Ku 2021) 152
F9/L1	Poxviridae	Deerpox virus W-848-83	NC_006966.1	YP_227407.1	Orthogroup (Sun and Ku 2021) 152
F9/L1	Poxviridae	BeAn 58058 virus	NC_032111.1	YP_009329644.1	Orthogroup (Sun and Ku 2021) 152
F9/L1	Poxviridae	Myxoma virus	NC_001132.2	NP_051733.1	Orthogroup (Sun and Ku 2021) 152
F9/L1	Poxviridae	Rabbit fibroma virus	NC_001266.1	NP_051908.1	Orthogroup (Sun and Ku 2021) 152
F9/L1	Poxviridae	Molluscum contagiosum virus subtype 1	NC_001731.1	NP_043967.1	Orthogroup (Sun and Ku 2021) 152
F9/L1	Poxviridae	Sea otter poxvirus	NC_037656.1	YP_009480551.1	Orthogroup (Sun and Ku 2021) 152
F9/L1	Poxviridae	Camelpox virus	NC_003391.1	NP_570434.1	Orthogroup (Sun and Ku 2021) 152
F9/L1	Poxviridae	Cowpox virus	NC_003663.2	NP_619844.1	Orthogroup (Sun and Ku 2021) 152
F9/L1	Poxviridae	Ectromelia virus	NC_004105.1	NP_671550.1	Orthogroup (Sun and Ku 2021) 152
F9/L1	Poxviridae	Monkeypox virus Zaire-96-I-16	NC_003310.1	NP_536468.1	Orthogroup (Sun and Ku 2021) 152
F9/L1	Poxviridae	Raccoonpox virus	NC_027213.1	YP_009143355.1	Orthogroup (Sun and Ku 2021) 152
F9/L1	Poxviridae	Skunkpox virus	NC_031038.1	YP_009282739.1	Orthogroup (Sun and Ku 2021) 152
F9/L1	Poxviridae	Taterapox virus	NC_008291.1	YP_717356.1	Orthogroup (Sun and Ku 2021) 152
F9/L1	Poxviridae	Vaccinia virus	NC_006998.1	YP_232930.1	Orthogroup (Sun and Ku 2021) 152
F9/L1	Poxviridae	Variola virus	NC_001611.1	NP_042077.1	Orthogroup (Sun and Ku 2021) 152
F9/L1	Poxviridae	Volepox virus	NC_031033.1	YP_009281793.1	Orthogroup (Sun and Ku 2021) 152
F9/L1	Poxviridae	Cotia virus SPAn232	NC_016924.1	YP_005296228.1	Orthogroup (Sun and Ku 2021) 152
F9/L1	Poxviridae	Bovine papular stomatitis virus	NC_005337.1	NP_958039.1	Orthogroup (Sun and Ku 2021) 152
F9/L1	Poxviridae	Orf virus	NC_005336.1	NP_957908.1	Orthogroup (Sun and Ku 2021) 152
F9/L1	Poxviridae	Parapoxvirus red deer/HL953	NC_025963.1	YP_009112870.1	Orthogroup (Sun and Ku 2021) 152
F9/L1	Poxviridae	Pseudocowpox virus	NC_013804.1	YP_003457307.1	Orthogroup (Sun and Ku 2021) 152
F9/L1	Poxviridae	Pseudocowpox virus	NC_013804.1	YP_003457434.1	Orthogroup (Sun and Ku 2021) 152
F9/L1	Poxviridae	Seal parapoxvirus	NC_035188.1	YP_009389413.1	Orthogroup (Sun and Ku 2021) 152
F9/L1	Poxviridae	Pteropox virus	NC_030656.1	YP_009268732.1	Orthogroup (Sun and Ku 2021) 152
F9/L1	Poxviridae	Squirrelpox virus	NC_022563.1	YP_008658435.1	Orthogroup (Sun and Ku 2021) 152
F9/L1	Poxviridae	Swinepox virus	NC_003389.1	NP_570181.1	Orthogroup (Sun and Ku 2021) 152
F9/L1	Poxviridae	Tanapox virus isolate TPV-Kenya	EF420156.1	ABQ43497.1	Orthogroup (Sun and Ku 2021) 152
F9/L1	Poxviridae	Tanapox virus isolate TPV-RoC	EF420157.1	ABQ43652.1	Orthogroup (Sun and Ku 2021) 152
F9/L1	Poxviridae	Yaba monkey tumor virus	NC_005179.1	NP_938280.1	Orthogroup (Sun and Ku 2021) 152
F9/L1	Poxviridae	Yaba-like disease virus	NC_002642.1	NP_073409.1	Orthogroup (Sun and Ku 2021) 152
F9/L1	Poxviridae	Anomala cuprea entomopoxvirus	NC_023426.1	YP_009001691.1	Orthogroup (Sun and Ku 2021) 152
F9/L1	Poxviridae	Adoxophyes honmai entomopoxvirus 'L'	NC_021247.1	YP_008004044.1	Orthogroup (Sun and Ku 2021) 152
F9/L1	Poxviridae	Amsacta moorei entomopoxvirus	NC_002520.1	NP_065025.1	Orthogroup (Sun and Ku 2021) 152
F9/L1	Poxviridae	Choristoneura biennis entomopoxvirus	NC_021248.1	YP_008004349.1	Orthogroup (Sun and Ku 2021) 152
F9/L1	Poxviridae	Choristoneura rosaceana entomopoxvirus 'L'	NC_021249.1	YP_008004650.1	Orthogroup (Sun and Ku 2021) 152
F9/L1	Poxviridae	Mythimna separata entomopoxvirus 'L'	NC_021246.1	YP_008003785.1	Orthogroup (Sun and Ku 2021) 152
F9/L1	Poxviridae	Melanoplus sanguinipes entomopoxvirus	NC_001993.1	NP_048165.1	Orthogroup (Sun and Ku 2021) 152
F9/L1	Poxviridae	Eptesipox virus	NC_035460.1	YP_009407976.1	Orthogroup (Sun and Ku 2021) 152
F9/L1	Poxviridae	Salmon gill poxvirus	NC_027707.1	YP_009162464.1	Orthogroup (Sun and Ku 2021) 152
F9/L1	Poxviridae	Carp edema virus	LC613089.1	BCT22636.1	BLASTP against genome
F9/L1	Poxviridae	Saltwater crocodilepox virus subtype 1	MG450915.1	AVD69165.1	BLASTP against genome
F9/L1	Poxviridae	Teiidae poxvirus 1 isolate 1642/19	MT712273.1	QRY18937.1	BLASTP against genome
F9/L1	Poxviridae	Cheloniid poxvirus 1 strain AUS	MT799800.1	QRI42857.1	BLASTP against genome
F9/L1	Ascoviridae	Heliothis virescens ascovirus 3e	NC_009233.1	YP_001110904.1	Orthogroup (Sun and Ku 2021) 143
F9/L1	Ascoviridae	Spodoptera frugiperda ascovirus 1a	NC_008361.1	YP_762390.1	Orthogroup (Sun and Ku 2021) 143
F9/L1	Ascoviridae	Spodoptera frugiperda ascovirus 1a	NC_008361.1	YP_762391.1	Orthogroup (Sun and Ku 2021) 143
F9/L1	Ascoviridae	Trichoplusia ni ascovirus 2c	NC_008518.1	YP_803261.1	Orthogroup (Sun and Ku 2021) 143
F9/L1	Ascoviridae	Trichoplusia ni ascovirus 2c	NC_008518.1	YP_803379.1	Orthogroup (Sun and Ku 2021) 143
F9/L1	Ascoviridae	Heliothis virescens ascovirus 3f	KJ755191.1	AJP09016.1	Orthogroup (Sun and Ku 2021) 143
F9/L1	Ascoviridae	Heliothis virescens ascovirus 3g	JX491653.1	AFV50308.1	Orthogroup (Sun and Ku 2021) 143
F9/L1	Ascoviridae	Heliothis virescens ascovirus 3h	KU170628.1	AYD68176.1	Orthogroup (Sun and Ku 2021) 143
F9/L1	Ascoviridae	Heliothis virescens ascovirus 3j	LC332918.1	BBB16521.1	Orthogroup (Sun and Ku 2021) 143
F9/L1	Ascoviridae	Diadromus pulchellus ascovirus 4a	NC_011335.1	YP_009640028.1	Orthogroup (Sun and Ku 2021) 143
F9/L1	Iridoviridae	Lymphocystis disease virus - isolate China	NC_005902.1	YP_073663.1	Orthogroup (Sun and Ku 2021) 143
F9/L1	Iridoviridae	Lymphocystis disease virus 1	NC_001824.1	NP_078665.1	Orthogroup (Sun and Ku 2021) 143
F9/L1	Iridoviridae	Lymphocystis disease virus Sa	NC_033423.1	YP_009342191.1	Orthogroup (Sun and Ku 2021) 143
F9/L1	Iridoviridae	Infectious spleen and kidney necrosis virus	NC_003494.1	NP_612229.1	Orthogroup (Sun and Ku 2021) 143
F9/L1	Iridoviridae	Orange-spotted grouper iridovirus	AY894343.1	AAX82317.1	Orthogroup (Sun and Ku 2021) 143
F9/L1	Iridoviridae	Rock bream iridovirus	AY532606.1	AAT71823.1	Orthogroup (Sun and Ku 2021) 143
F9/L1	Iridoviridae	Rock bream iridovirus isolate RBIV-C1	KC244182.1	AGG37887.1	Orthogroup (Sun and Ku 2021) 143
F9/L1	Iridoviridae	Scale drop disease virus	NC_027778.1	YP_009163822.1	Orthogroup (Sun and Ku 2021) 143
F9/L1	Iridoviridae	Turbot reddish body iridovirus	GQ273492.1	ADE34352.1	Orthogroup (Sun and Ku 2021) 143
F9/L1	Iridoviridae	Ambystoma tigrinum stebbensi virus	AY150217.1	AAP33230.1	Orthogroup (Sun and Ku 2021) 143
F9/L1	Iridoviridae	Ambystoma tigrinum virus	NC_005832.1	YP_003824.1	Orthogroup (Sun and Ku 2021) 143
F9/L1	Iridoviridae	Andrias davidianus ranavirus	KC865735.1	AGV20589.1	Orthogroup (Sun and Ku 2021) 143
F9/L1	Iridoviridae	Bohle iridovirus	NC_038507.1	YP_009506712.1	Orthogroup (Sun and Ku 2021) 143
F9/L1	Iridoviridae	Chinese giant salamander iridovirus	KF512820.1	AHA80904.1	Orthogroup (Sun and Ku 2021) 143
F9/L1	Iridoviridae	Cod iridovirus	KX574342.1	ANZ57085.1	Orthogroup (Sun and Ku 2021) 143
F9/L1	Iridoviridae	Common midwife toad virus	NC_039034.1	YP_009508686.1	Orthogroup (Sun and Ku 2021) 143
F9/L1	Iridoviridae	Epizootic haematopoietic necrosis virus	NC_028461.1	YP_009182052.1	Orthogroup (Sun and Ku 2021) 143
F9/L1	Iridoviridae	European catfish virus	NC_017940.1	YP_006347665.1	Orthogroup (Sun and Ku 2021) 143
F9/L1	Iridoviridae	Frog virus 3	NC_005946.1	YP_031631.1	Orthogroup (Sun and Ku 2021) 143
F9/L1	Iridoviridae	German gecko ranavirus	KP266742.1	AJR29198.1	Orthogroup (Sun and Ku 2021) 143
F9/L1	Iridoviridae	Grouper iridovirus	AY666015.1	AAV91076.1	Orthogroup (Sun and Ku 2021) 143
F9/L1	Iridoviridae	Rana grylio iridovirus	JQ654586.1	AFG73095.1	Orthogroup (Sun and Ku 2021) 143
F9/L1	Iridoviridae	Ranavirus maximus	NC_030842.1	YP_009272769.1	Orthogroup (Sun and Ku 2021) 143
F9/L1	Iridoviridae	Short-finned eel ranavirus	NC_030394.2	YP_009259420.1	Orthogroup (Sun and Ku 2021) 143
F9/L1	Iridoviridae	Singapore grouper iridovirus	NC_006549.1	YP_164183.1	Orthogroup (Sun and Ku 2021) 143
F9/L1	Iridoviridae	Soft-shelled turtle iridovirus	EU627010.1	ACF42273.1	Orthogroup (Sun and Ku 2021) 143
F9/L1	Iridoviridae	Testudo hermanni ranavirus	KP266741.1	AJR29124.1	Orthogroup (Sun and Ku 2021) 143
F9/L1	Iridoviridae	Tiger frog virus	AF389451.1	ABB92314.1	Orthogroup (Sun and Ku 2021) 143
F9/L1	Iridoviridae	Tortoise ranavirus	KP266743.1	AJR29276.1	Orthogroup (Sun and Ku 2021) 143
F9/L1	Iridoviridae	Red seabream iridovirus	AB104413.1	BAK14276.1	Orthogroup (Sun and Ku 2021) 143
F9/L1	Iridoviridae	Aedes taeniorhynchus iridescent virus	DQ643392.1	ABF82036.1	Orthogroup (Sun and Ku 2021) 143
F9/L1	Iridoviridae	Anopheles minimus irodovirus	NC_023848.1	YP_009021149.1	Orthogroup (Sun and Ku 2021) 143
F9/L1	Iridoviridae	Invertebrate iridescent virus 22	NC_023615.1	YP_009010832.1	Orthogroup (Sun and Ku 2021) 143
F9/L1	Iridoviridae	Invertebrate iridescent virus 3	NC_008187.1	YP_654578.1	Orthogroup (Sun and Ku 2021) 143
F9/L1	Iridoviridae	Invertebrate iridescent virus 30	NC_023611.1	YP_009010366.1	Orthogroup (Sun and Ku 2021) 143
F9/L1	Iridoviridae	Invertebrate iridovirus 22	NC_021901.1	YP_008357365.1	Orthogroup (Sun and Ku 2021) 143
F9/L1	Iridoviridae	Invertebrate iridovirus 25	NC_023613.1	YP_009010607.1	Orthogroup (Sun and Ku 2021) 143
F9/L1	Iridoviridae	Wiseana iridescent virus	NC_015780.1	YP_004732788.1	Orthogroup (Sun and Ku 2021) 143
F9/L1	Iridoviridae	Armadillidium vulgare iridescent virus	NC_024451.1	YP_009046668.1	Orthogroup (Sun and Ku 2021) 143
F9/L1	Iridoviridae	Invertebrate iridescent virus 6	NC_003038.1	NP_149581.1	Orthogroup (Sun and Ku 2021) 143
F9/L1	Iridoviridae	Shrimp hemocyte iridescent virus isolate 20141215	MF599468.1	ATE87168.1	Orthogroup (Sun and Ku 2021) 143
F9/L1	Iridoviridae	Cherax quadricarinatus iridovirus	NC_040612.1	YP_009552449.1	Orthogroup (Sun and Ku 2021) 143
F9/L1	Phycodnaviridae	Acanthamoeba castellanii medusavirus	AP018495.1	BBI30469.1	Orthogroup (Sun and Ku 2021) 143
F9/L1	Mimiviridae	Barrevirus sp.	MK072038.1	AYV77351.1	BLASTP againt nr
F9/L1	Asfarviridae	Pacmanvirus S19	MZ440852.1	QYB17749.1	BLASTP againt nr
F9/L1	Iridoviridae	Regina ranavirus	AF368229.1	AAK54492.1	BLASTP againt nr
F9/L1	Iridoviridae	King grouper iridovirus	EU117374.1	ABU68440.1	BLASTP againt nr
F9/L1	Iridoviridae	Pike-perch iridovirus	KX574341.1	ANZ56974.1	BLASTP againt nr
F9/L1	Iridoviridae	Rana catesbeiana virus	KX397571.1	API65367.1	BLASTP againt nr
F9/L1	Iridoviridae	Pelophylax esculentus virus	MF538627.1	ASQ42818.1	BLASTP againt nr
F9/L1	Iridoviridae	Rana esculenta virus	MF538628.1	ASQ42911.1	BLASTP againt nr
F9/L1	Iridoviridae	South American cichlid iridovirus	MG570131.1	AVR29665.1	BLASTP againt nr
F9/L1	Iridoviridae	Mandarin fish ranavirus	MG941005.1	AYV88124.1	BLASTP againt nr
F9/L1	Iridoviridae	Pompano iridovirus	MK098185.1	AZQ20756.1	BLASTP againt nr
F9/L1	Iridoviridae	Lumpfish ranavirus	MH665358.1	AZY88453.1	BLASTP againt nr
F9/L1	Pithoviridae	Pithovirus LCPAC104	MK500494.1	QBK90613.1	BLASTP againt nr
F9/L1	Iridoviridae	European chub iridovirus	MK637631.1	QCQ67778.1	BLASTP againt nr
F9/L1	Iridoviridae	Dasineura jujubifolia toursvirus 2a	MK867691.1	QIH04899.1	BLASTP againt nr
F9/L1	Iridoviridae	Rhinella marina erythrocytic-like virus	QXT57844.1	QXT57844.1	BLASTP againt nr
F9/L1	Iridoviridae	Koi ranavirus	MW228398.1	QYU76034.1	BLASTP againt nr
F9/L1	Iridoviridae	Diabrotica toursvirus 3a	OM891067.1	UOX61103.1	BLASTP againt nr
F9/L1	Iridoviridae	Lymphocystis disease virus Sa	NC_033423.1	YP_009342185.1	BLASTP againt nr
F9/L1	Iridoviridae	Lymphocystis disease virus 4	NC_055603.1	YP_010087929.1	BLASTP againt nr
F9/L1	Mimiviridae	Megavirus chiliensis	NC_016072.1	YP_004894631.1	Orthogroup (Sun and Ku 2021) 420
F9/L1	Mimiviridae	Megavirus chiliensis	NC_016072.1	YP_004894632.1	Orthogroup (Sun and Ku 2021) 420
F9/L1	Mimiviridae	Megavirus courdo11	JX975216.1	AFX92650.1	Orthogroup (Sun and Ku 2021) 420
F9/L1	Mimiviridae	Megavirus courdo11	JX975216.1	AFX92651.1	Orthogroup (Sun and Ku 2021) 420
F9/L1	Mimiviridae	Megavirus lba	JX885207.1	AGD92511.1	Orthogroup (Sun and Ku 2021) 420
F9/L1	Mimiviridae	Megavirus lba	JX885207.1	AGD92512.1	Orthogroup (Sun and Ku 2021) 420
F9/L1	Mimiviridae	Megavirus courdo7	JN885991.1	AEX61756.1	Orthogroup (Sun and Ku 2021) 420
F9/L1	Mimiviridae	Megavirus courdo7	JN885991.1	AEX61757.1	Orthogroup (Sun and Ku 2021) 420
F9/L1	Mimiviridae	Acanthamoeba castellanii mamavirus	JF801956.1	AEQ60512.1	Orthogroup (Sun and Ku 2021) 420
F9/L1	Mimiviridae	Acanthamoeba polyphaga mimivirus	NC_014649.1	YP_003986826.1	Orthogroup (Sun and Ku 2021) 420
F9/L1	Mimiviridae	Acanthamoeba polyphaga lentillevirus	AFYC01000005.1	EJN40771.1	Orthogroup (Sun and Ku 2021) 420
F9/L1	Mimiviridae	Hirudovirus strain Sangsue	KF493731.1	AHA45541.1	Orthogroup (Sun and Ku 2021) 420
F9/L1	Mimiviridae	Samba virus	KF959826.2	AHJ40045.1	Orthogroup (Sun and Ku 2021) 420
F9/L1	Mimiviridae	Acanthamoeba polyphaga moumouvirus	NC_020104.1	YP_007354474.1	Orthogroup (Sun and Ku 2021) 420
F9/L1	Mimiviridae	Acanthamoeba polyphaga moumouvirus	NC_020104.1	YP_007354475.1	Orthogroup (Sun and Ku 2021) 420
F9/L1	Mimiviridae	Moumouvirus australiensis	MG807320.1	AVL94891.1	Orthogroup (Sun and Ku 2021) 420
F9/L1	Mimiviridae	Moumouvirus australiensis	MG807320.1	AVL94892.1	Orthogroup (Sun and Ku 2021) 420
F9/L1	Mimiviridae	Moumouvirus goulette	KC008572.1	AGF85232.1	Orthogroup (Sun and Ku 2021) 420
F9/L1	Mimiviridae	Moumouvirus goulette	KC008572.1	AGF85233.1	Orthogroup (Sun and Ku 2021) 420
F9/L1	Mimiviridae	Moumouvirus Monve	JN885998.1	AEX62678.1	Orthogroup (Sun and Ku 2021) 420
F9/L1	Mimiviridae	Moumouvirus Monve	JN885998.1	AEX62679.1	Orthogroup (Sun and Ku 2021) 420
F9/L1	Mimiviridae	Tupanvirus deep ocean	MF405918.2	QKU33835.1	Orthogroup (Sun and Ku 2021) 420
F9/L1	Mimiviridae	Tupanvirus isolate soda lake	KY523104.2	QKU35083.1	Orthogroup (Sun and Ku 2021) 420
F9/L1	Mimiviridae	Powai lake megavirus	KU877344.1	ANB50686.1	BLASTP againt nr
F9/L1	Mimiviridae	Powai lake megavirus	KU877344.1	ANB50687.1	BLASTP againt nr
F9/L1	Mimiviridae	Saudi moumouvirus	KY110734.1	AQN68404.1	BLASTP againt nr
F9/L1	Mimiviridae	Saudi moumouvirus	KY110734.1	AQN68405.1	BLASTP againt nr
F9/L1	Mimiviridae	Bandra megavirus	MG779346.1	AUV58525.1	BLASTP againt nr
F9/L1	Mimiviridae	Bandra megavirus	MG779346.1	AUV58526.1	BLASTP againt nr
F9/L1	Mimiviridae	Satyrvirus sp.	MK072440.1	AYV85115.1	BLASTP againt nr
F9/L1	Mimiviridae	Megavirus baoshan	MH046811.2	AZL89278.1	BLASTP againt nr
F9/L1	Mimiviridae	Megavirus baoshan	MH046811.2	AZL89279.1	BLASTP againt nr
F9/L1	Mimiviridae	Cotonvirus japonicus	AP024483.1	BCS83260.1	BLASTP againt nr
F9/L1	Mimiviridae	Cotonvirus japonicus	AP024483.1	BCS83261.1	BLASTP againt nr
F9/L1	Marseilleviridae	Marseillevirus LCMAC103	MK500342.1	QBK87069.1	BLASTP againt nr
F9/L1	Mimiviridae	Moumouvirus maliensis	MK978772.1	QGR54028.1	BLASTP againt nr
F9/L1	Mimiviridae	Moumouvirus maliensis	MK978772.1	QGR54029.1	BLASTP againt nr
F9/L1	Mimiviridae	Mimivirus reunion	QTF49236.1	QTF49236.1	BLASTP againt nr
F9/L1	Mimiviridae	Mimivirus sp.	MT663335.2	QZX43048.1	BLASTP againt nr
F9/L1	Mimiviridae	Mimivirus sp.	MT663335.2	QZX43049.1	BLASTP againt nr
A16/G9/J5	non-virus	Elysia marginata	BMAT01005330.1	GFR91214.1	BLASTP againt nr
A16/G9/J5	non-virus	Pseudoloma neurophilia	LGUB01001379.1	KRH91932.1	BLASTP againt nr
A16/G9/J5	non-virus	Colwellia sp.	JAESPX010000022.1	MBL4898198.1	BLASTP againt nr
A16/G9/J5	non-virus	Candidatus Aenigmarchaeota archaeon	JAGLQY010000245.1	MCK4968328.1	BLASTP againt nr
A16/G9/J5	non-virus	Mycobacteriaceae bacterium	RGAO01000260.1	NBQ42736.1	BLASTP againt nr
A16/G9/J5	non-virus	Fusarium oxysporum	MRCZ01000065.1	RKK93465.1	BLASTP againt nr
A16/G9/J5	non-virus	Nitrosomonadales bacterium	SPBV01000271.1	TFH07285.1	BLASTP againt nr
A16/G9/J5	non-virus	Candidatus Dojkabacteria bacterium	SSDS01000013.1	TXG78511.1	BLASTP againt nr
A16/G9/J5	non-virus	Acanthamoeba castellanii str. Neff	XM_004334553.1	XP_004334601.1	BLASTP againt nr
A16/G9/J5	non-virus	Acanthamoeba castellanii str. Neff	XM_004338953.1	XP_004339001.1	BLASTP againt nr
A16/G9/J5	non-virus	Acanthamoeba castellanii str. Neff	XM_004338958.1	XP_004339006.1	BLASTP againt nr
F9/L1	non-virus	Elysia marginata	BMAT01005177.1	GFR88689.1	BLASTP againt nr
F9/L1	non-virus	Proteobacteria bacterium	RFVF01000221.1	NBU11636.1	BLASTP againt nr
F9/L1	non-virus	Flavobacterium sp. JRM	JSYO01000144.1	KIA91010.1	BLASTP againt nr
F9/L1	non-virus	Colwellia sp.	JAESPX010000022.1	MBL4898197.1	BLASTP againt nr
F9/L1	non-virus	Rhizobium leguminosarum	WUFH01001164.1	NEJ83873.1	BLASTP againt nr
F9/L1	non-virus	Mycobacteroides chelonae	MLIV01000059.1	OHU72371.1	BLASTP againt nr
F9/L1	non-virus	Acanthamoeba castellanii str. Neff	XM_004335106.1	XP_004335154.1	BLASTP againt nr
F9/L1	non-virus	Acanthamoeba castellanii str. Neff	XM_004339023.1	XP_004339071.1	BLASTP againt nr
F9/L1	non-virus	Sphingobacteriaceae bacterium	SEFI01001144.1	RYE17214.1	BLASTP againt nr
