# Supplementary material for: Widespread Distribution and Evolution of Poxviral Entry-Fusion Complex Proteins in Giant Viruses
Source: Microbiol Spectr. 2023 Mar 13;11(2):e04944-22. doi: 10.1128/spectrum.04944-22 (PMC10100723; doi:10.1128/spectrum.04944-22)
Supplement: Supplemental file 2 — Table S2. Download spectrum.04944-22-s0002.xlsx, XLSX file, 0.01 MB [file spectrum.04944-22-s0002.xlsx]

## Sheet: TableS2
Table S2. List of EFC homologs in carp edema virus strain FTI2020, saltwater crocodilepox virus subtype 1, teiidaepox virus 1, and cheloniid poxvirus 1.
	A16	G9	J5	L1	F9	H2	A21	A28	L5	G3	O3
Carp edema poxvirus strain FTI2020	BCT22662.1	BCT22695.1	BCT22605.1	BCT22641.1	BCT22636.1	BCT22724.1	BCT22667.1	BCT22679.1	n/a	n/a	n/a
Saltwater crocodilepox virus subtype 1	AVD69298.1	AVD69223.1	AVD69246.1	AVD69224.1	AVD69165.1	AVD69250.1	AVD69302.1	AVD69308.1	AVD69242.1	n/a	n/a
Teiidae poxvirus 1 isolate 1642/19	QRY18985.1	QRY18946.1	QRY18954.1	QRY18947.1	QRY18937.1	QRY18957.1	QRY18988.1	QRY18996.1	QRY18950.1	QRY18913.1	MT712273.1: 52968-53112
Cheloniid poxvirus 1 strain AUS	QRI42973.1	QRI42891.1	QRI42900.1	QRI42892.1	QRI42857.1	QRI42903.1	QRI42977.1	QRI42984.1	QRI42896.1	QRI42820.1	MT799800.1: 113853 -113954
