# Supplementary material for: Widespread Distribution and Evolution of Poxviral Entry-Fusion Complex Proteins in Giant Viruses
Source: Microbiol Spectr. 2023 Mar 13;11(2):e04944-22. doi: 10.1128/spectrum.04944-22 (PMC10100723; doi:10.1128/spectrum.04944-22)
Supplement: Supplemental file 3 — Data S1. Download spectrum.04944-22-s0003.xlsx, XLSX file, 0.02 MB [file spectrum.04944-22-s0003.xlsx]

## Sheet: Tabelle1
Data S1: Maximum likelihood tree of the A16/G9/J5 gene family.
(Spodoptera_frugiperda_ascovirus_1a:0.2496768149,(Trichoplusia_ni_ascovirus_2c:1.095749405,(Diadromus_pulchellus_ascovirus_4a:0.8601881431,((((((((((((Lymphocystis_disease_virus_-_isolate_China:0.1307477575,Lymphocystis_disease_virus_Sa:0.1412273853)100:0.2372316776,Lymphocystis_disease_virus_1:0.3440831751)100:0.6464648999,((((((((Ambystoma_tigrinum_stebbensi_virus:2.256e-06,Ambystoma_tigrinum_v…
