# Supplementary material for: Widespread Distribution and Evolution of Poxviral Entry-Fusion Complex Proteins in Giant Viruses
Source: Microbiol Spectr. 2023 Mar 13;11(2):e04944-22. doi: 10.1128/spectrum.04944-22 (PMC10100723; doi:10.1128/spectrum.04944-22)
Supplement: Supplemental file 4 — Data S2. Download spectrum.04944-22-s0004.xlsx, XLSX file, 0.01 MB [file spectrum.04944-22-s0004.xlsx]

## Sheet: Tabelle1
Data S2: Maximum likelihood tree of the F9/L1 gene family.
(African_swine_fever_virus:0.8940134516,(((((((Kaumoebavirus:2.035113742,((MGVL16_M-3300025880-56_Ga0209534_10000062_26:2.3967e-06,Marseilleviridae_SRX802077.154.fa_contig_7566_82:2.3967e-06)100:1.603764695,((MGVL16_M-3300025880-56_Ga0209534_10000104_53:2.3967e-06,Marseilleviridae_SRX802077.154.fa_contig_23961_49:2.3967e-06)100:0.8199317941,MGVL16_M-3300027807-3_Ga0209208_10001005_30:0.8081635556…
